# Supplementary material for: Mode Crystallography Analysis through the Structural Phase Transition and Magnetic Critical Behavior of the Lacunar Spinel GaMo4Se8
Source: Chem Mater. 2021 Jul 6;33(14):5718–29. doi: 10.1021/acs.chemmater.1c01448 (PMC8382239; doi:10.1021/acs.chemmater.1c01448)
Supplement: Supplementary file 2 — cm1c01448_si_002.cif [file cm1c01448_si_002.cif]

##############################################################################
###      FullProf-generated CIF output file  (version: May 2019)           ###
###      Template of CIF submission form for structure report              ###
##############################################################################
 
# This file has been generated using FullProf.2k taking one example of 
# structure report provided by Acta Cryst. It is given as a 'template' with 
# filled structural items. Many other items are left unfilled and it is the  
# responsibility of the user to properly fill or suppress them. In principle 
# all question marks '?' should be replaced by the appropriate text or 
# numerical value depending on the kind of CIF item. 
# See the document: cif_core.dic (URL: http://www.iucr.org) for details. 
 
# Please notify any error or suggestion to: 
#           Juan Rodriguez-Carvajal (jrc@ill.eu)
# Improvements will be progressively added as needed.
#      Date: 03/02/2021  Time: 15:40:38.429
 
 
#=============================================================================
 data_global

_audit_update_record
;
2021-03-11 # Formatted by publCIF

;

# publcif _publ_body_element loop start
loop_
_publ_body_element
_publ_body_title
_publ_body_contents

 section 
;
Introduction
; 
;

;
 section 
;
Experimental
; 
;

;
 subsection 
;
Synthesis and crystallization
; 
;

;
 subsection 
;
Refinement
;
;
Crystal data, data collection and structure refinement details are summarized
in Table 1.
;

 section 
;
Results and discussion
; 
;

;
# publcif _publ_body_element loop end
#=============================================================================
 
_audit_creation_date  03/02/2021  
_audit_creation_method  "FullProf Suite"
# PROCESSING SUMMARY (IUCr Office Use Only)
 
_journal_data_validation_number      ?
 
_journal_date_recd_electronic        ?
_journal_date_to_coeditor            ?
_journal_date_from_coeditor          ?
_journal_date_accepted               ?
_journal_date_printers_first         ?
_journal_date_printers_final         ?
_journal_date_proofs_out             ?
_journal_date_proofs_in              ?
_journal_coeditor_name               ?
_journal_coeditor_code               ?
_journal_coeditor_notes
?
_journal_techeditor_code             ?
_journal_techeditor_notes
?
_journal_coden_ASTM                  ?
_journal_name_full                   ?
_journal_year                        ?
_journal_volume                      ?
_journal_issue                       ?
_journal_page_first                  ?
_journal_page_last                   ?
_journal_paper_category              ?
_journal_suppl_publ_number           ?
_journal_suppl_publ_pages            ?
 
#=============================================================================
 
# 1. SUBMISSION DETAILS
 
_publ_contact_author_name            'Jonathan Alaria'
_publ_contact_author_address          
'Department of Physics, University of Liverpool'
_publ_contact_author_email           alariaj@liverpool.ac.uk
_publ_contact_author_fax             N/A
_publ_contact_author_phone           N/A
 
_publ_contact_letter
?
 
_publ_requested_journal              ?
_publ_requested_coeditor_name        ?
_publ_requested_category             ?   # Acta C: one of CI/CM/CO/FI/FM/FO
 
 
# Definition of non standard CIF items (Reliability indices used in FULLPROF) 
 
loop_ 
_publ_manuscript_incl_extra_item
_publ_manuscript_incl_extra_info
_publ_manuscript_incl_extra_defn
#      Name                               Explanation                 Standard?
#     ------                              -----------                 ---------
 '_pd_proc_ls_prof_cR_factor'    'Prof. R-factor CORRECTED for background'   no
 '_pd_proc_ls_prof_cwR_factor'   'wProf.R-factor CORRECTED for background'   no
 '_pd_proc_ls_prof_cwR_expected' 'wProf.Expected CORRECTED for background'   no
 '_pd_proc_ls_prof_chi2'         'Chi-square for all considered points'      no
 '_pd_proc_ls_prof_echi2'        'Chi-2 for points with Bragg contribution'  no
#=============================================================================
 
# 3. TITLE AND AUTHOR LIST
 
_publ_section_title
;
Mode crystallography analysis through thestructural phase transition and
magneticcritical behavior of the lacunar spinel GaMo4Se8
;

_publ_section_title_footnote
.
  
loop_
    _publ_author_name
    _publ_author_footnote
    _publ_author_address
; J. Alaria, K. Routledge, P. Vir, N. Cook, P. A. E.
 Murgatroyd, S. J. Ahmed, S. N. Savvin, J. B. Claridge,
;
; ?      # footnote
;
; aDepartment of Physics, University of Liverpool, United
 bDiffraction Group, Institut Laue-Langevin, Grenoble, France
cDepartment of Chemistry, University of Liverpool, United Kingdom
;
 
#=============================================================================
 
# 4. TEXT
 
_publ_section_synopsis
.
_publ_section_abstract
;
(type here to add)
;
          
_publ_section_exptl_prep      
;

;

_publ_section_exptl_refinement
;

;

_publ_section_references
;
?
;


_publ_section_figure_captions
;

;

_publ_section_acknowledgements
;
?
;
#=============================================================================

#=============================================================================
# If more than one structure is reported, the remaining sections should be 
# completed per structure. For each data set, replace the '?' in the
# data_? line below by a unique identifier.
 
data_GaMo4Se8_rhom

#=============================================================================
 
# 5. CHEMICAL DATA
 
_chemical_name_systematic                GaMo4Se8
_chemical_name_common                    GaMo4Se8
_chemical_formula_moiety                 'Ga Mo4 Se8'
_chemical_formula_structural             GaMo4Se8
_chemical_formula_analytical             ?
_chemical_formula_iupac                  GaMo4Se8
_chemical_formula_sum                    'Ga1 Mo4 Se8'
_chemical_formula_weight                 1085.2
_chemical_melting_point                  ?
_chemical_compound_source                ?
 
loop_
    _atom_type_symbol               
    _atom_type_scat_length_neutron      
    _atom_type_scat_source          
Mo     0.67150 V.F._Sears_Neutron_News_3_26_(1992)
Se     0.79700 V.F._Sears_Neutron_News_3_26_(1992)
Ga     0.72880 V.F._Sears_Neutron_News_3_26_(1992)
 
#=============================================================================
 
# 6. POWDER SPECIMEN AND CRYSTAL DATA
 
_symmetry_cell_setting                trigonal
_symmetry_space_group_name_H-M       'R 3 m'
_symmetry_space_group_name_Hall      'R 3 -2"'
 
loop_
    _symmetry_equiv_pos_as_xyz   #<--must include 'x,y,z'
'x,y,z'
'-y,x-y,z'
'-x+y,-x,z'
'-y,-x,z'
'-x+y,y,z'
'x,x-y,z'
'x+2/3,y+1/3,z+1/3'
'-y+2/3,x-y+1/3,z+1/3'
'-x+y+2/3,-x+1/3,z+1/3'
'-y+2/3,-x+1/3,z+1/3'
'-x+y+2/3,y+1/3,z+1/3'
'x+2/3,x-y+1/3,z+1/3'
'x+1/3,y+2/3,z+2/3'
'-y+1/3,x-y+2/3,z+2/3'
'-x+y+1/3,-x+2/3,z+2/3'
'-y+1/3,-x+2/3,z+2/3'
'-x+y+1/3,y+2/3,z+2/3'
'x+1/3,x-y+2/3,z+2/3'
 
_cell_length_a                       7.22163(4)
_cell_length_b                       7.22163(4)
_cell_length_c                       17.43472(12)
_cell_angle_alpha                    90.0000
_cell_angle_beta                     90.0000
_cell_angle_gamma                    120.000
_cell_volume                         787.438(10)
_cell_formula_units_Z                3
_cell_measurement_temperature        2
_cell_special_details
?
# The next three fields give the specimen dimensions in mm.  The equatorial
# plane contains the incident and diffracted beam.
 
_pd_spec_size_axial               6       
_pd_spec_size_equat               6      
_pd_spec_size_thick               5       
 
# The next five fields are character fields that describe the specimen.
 
_pd_spec_mounting                 'Vanadium'
_pd_spec_mount_mode               'transmission'
_pd_spec_shape                    'cylinder'
_pd_char_particle_morphology      'fine powder'
_pd_char_colour                   'Black'      
 
# The following three fields describe the preparation of the specimen.
# The cooling rate is in K/min.  The pressure at which the sample was 
# prepared is in kPa.  The temperature of preparation is in K.        
 
_pd_prep_cool_rate                ?
_pd_prep_pressure                 ?
_pd_prep_temperature              ?
 
# The next four fields are normally only needed for transmission experiments.
 
_exptl_absorpt_coefficient_mu        ?
_exptl_absorpt_correction_type       ?
_exptl_absorpt_process_details       ?
_exptl_absorpt_correction_T_min      ?
_exptl_absorpt_correction_T_max      ?
 
#=============================================================================
 
# 7. EXPERIMENTAL DATA
 
_exptl_special_details
?
 
 
_pd_instr_location
'Institut Laue-Langevin (ILL) Grenoble'
_pd_calibration_special_details           ?
 
_diffrn_ambient_temperature          2
_diffrn_source                       'nuclear reactor' 
_diffrn_radiation_type               'Neutron' 
_diffrn_radiation_wavelength           1.59400
_diffrn_source_type                  'High-resolution 2-axis diffractometer (D2B)'
 
_diffrn_radiation_monochromator      'Germanium'
_diffrn_measurement_device_type      'Two-axis diffractometer'
_diffrn_measurement_method           'High-resolution'
_diffrn_detector_area_resol_mean     ? 
_diffrn_detector                     '128 He-3 counting tubes'
_diffrn_detector_type                ? 
_pd_meas_scan_method                 cont   
_pd_meas_special_details
?
 
#  The following four items give details of the measured (not processed)
#  powder pattern.  Angles are in degrees.
 
_pd_meas_number_of_points         3199
_pd_meas_2theta_range_min         0.05000
_pd_meas_2theta_range_max         159.95000
_pd_meas_2theta_range_inc         0.050018
 
#=============================================================================
 
# 8. REFINEMENT DATA
 
_refine_special_details
'Anisotropic strain peak broadning'
 
_pd_proc_ls_special_details
?
 
_pd_proc_ls_profile_function      
'Thompson-Cox-Hastings pseudo-Voigt (Axial divergence asymmetry)'
_pd_proc_ls_background_function   'Linear intrapolation between a set of background points'
_pd_proc_ls_pref_orient_corr
'No'
 
#  The following profile R-factors are NOT CORRECTED for background
#  The sum is extended to all non-excluded points.
#  These are the current CIF standard
 
_pd_proc_ls_prof_R_factor                4.0794
_pd_proc_ls_prof_wR_factor               5.5262
_pd_proc_ls_prof_wR_expected             2.6314
 
#  The following profile R-factors are CORRECTED for background
#  The sum is extended to all non-excluded points.
#  These items are not in the current CIF standard, but are defined above
 
_pd_proc_ls_prof_cR_factor                8.2267
_pd_proc_ls_prof_cwR_factor               9.3918
_pd_proc_ls_prof_cwR_expected             4.4720
 
#  The following items are not in the CIF standard, but are defined above
 
_pd_proc_ls_prof_chi2                 4.4105
_pd_proc_ls_prof_echi2                4.4193
 
#  Items related to LS refinement
 
_refine_ls_goodness_of_fit_all        2.100
_refine_ls_R_I_factor                 3.2037
_refine_ls_number_reflns                   224
_refine_ls_number_parameters                46
_refine_ls_number_restraints                 0
 
# The following four items apply to angular dispersive measurements.
# 2theta minimum, maximum and increment (in degrees) are for the 
# intensities used in the refinement.
 
_pd_proc_2theta_range_min               -0.0448
_pd_proc_2theta_range_max              159.8552
_pd_proc_2theta_range_inc              0.050018
_pd_proc_wavelength                    1.594000
 
_pd_block_diffractogram_id        ?  # The id used for the block containing
                                     # the powder pattern profile (section 11)
 
# Give appropriate details in the next two text fields.
 
_pd_proc_info_excluded_regions    '146 -160 deg'
_pd_proc_info_data_reduction      ?
 
# The following items are used to identify the programs used.
 
_computing_data_collection           ?
_computing_structure_solution        FULLPROF
_computing_structure_refinement      FULLPROF
_computing_molecular_graphics        ?
_computing_publication_material      ?
 
#=============================================================================
 
# 9. ATOMIC COORDINATES AND DISPLACEMENT PARAMETERS
 
loop_
    _atom_site_label
    _atom_site_fract_x
    _atom_site_fract_y
    _atom_site_fract_z
    _atom_site_U_iso_or_equiv
    _atom_site_occupancy
    _atom_site_adp_type
    _atom_site_type_symbol
 Mo1  0.00000  0.00000  0.4020(3)  0.0053(12)  1.00000 Uiso Mo    
 Mo2  0.1969(2)  0.8031(2)  0.2002(3)  0.0014(5)  1.00000 Uiso Mo    
 Se1  0.00000  0.00000  0.6355(4)  0.0041(11)  1.00000 Uiso Se    
 Se2  0.5163(3)  0.4837(3)  0.1231(3)  0.0026(8)  1.00000 Uiso Se    
 Se3  0.00000  0.00000  0.1369(3) 0.0001(11)  1.00000 Uiso Se    
 Se4  0.8491(3)  0.1509(3)  0.2892(3)  0.0032(8)  1.00000 Uiso Se    
 Ga1  0.00000  0.00000  0.00000  0.0003(8)  1.00000 Uiso Ga    
 
# Note: if the displacement parameters were refined anisotropically
# the U matrices should be given as for single-crystal studies.
 
#=============================================================================
 
# 10. DISTANCES AND ANGLES / MOLECULAR GEOMETRY 
 
_geom_special_details                ?
 
loop_
   _geom_bond_atom_site_label_1
   _geom_bond_atom_site_label_2
   _geom_bond_distance
   _geom_bond_site_symmetry_2
   _geom_bond_publ_flag
Mo1   Mo2   2.860707(12   7_445 ?
Mo1   Mo2   2.860710(13   8_555 ?
Mo1   Mo2   2.860710(13   9_455 ?
Mo1   Se2   2.475868(9)   7_445 ?
Mo1   Se2   2.475862(12   8_555 ?
Mo1   Se2   2.475862(12   9_455 ?
Mo1   Se4   2.727307(10   1_455 ?
Mo1   Se4   2.727307(12   2_545 ?
Mo1   Se4   2.727307(12   3_665 ?
Mo2   Mo1   2.860706(12  13_554 ?
Mo2   Mo2   2.959268(16   2_665 ?
Mo2   Mo2   2.959268(16   3_565 ?
Mo2   Se1   2.466300(9)  13_554 ?
Mo2   Se2   2.460127(9)   2_665 ?
Mo2   Se2   2.460127(9)   3_565 ?
Mo2   Se3   2.698284(9)   1_565 ?
Mo2   Se4   2.716100(12   2_555 ?
Mo2   Se4   2.716100(12   3_675 ?
Se1   Mo2   2.466300(9)   7_445 ?
Se1   Mo2   2.466304(10   8_555 ?
Se1   Mo2   2.466304(10   9_455 ?
Se2   Mo1   2.475868(9)  13_554 ?
Se2   Mo2   2.460127(11   2_665 ?
Se2   Mo2   2.460127(11   3_565 ?
Se3   Mo2   2.698284(9)   1_545 ?
Se3   Mo2   2.698284(13   2_665 ?
Se3   Mo2   2.698284(13   3_455 ?
Se3   Ga1   2.384026(15   1_555 ?
Se4   Mo1   2.727307(10   1_655 ?
Se4   Mo2   2.716100(10   2_765 ?
Se4   Mo2   2.716100(10   3_555 ?
Se4   Ga1   2.407338(9)   7_555 ?
Ga1   Se3   2.384026(15   1_555 ?
Ga1   Se4   2.407338(9)  13_444 ?
Ga1   Se4   2.407344(12  14_544 ?
Ga1   Se4   2.407344(12  15_554 ?

loop_
   _geom_angle_atom_site_label_1
   _geom_angle_atom_site_label_2
   _geom_angle_atom_site_label_3
   _geom_angle
   _geom_angle_site_symmetry_1
   _geom_angle_site_symmetry_3
   _geom_angle_publ_flag
 Mo2  Mo1  Mo2   62.2928(5)     7_445    8_555 ?
 Mo2  Mo1  Mo2   62.2928(5)     7_445    9_455 ?
 Mo2  Mo1  Se2   104.1380(6)    7_445    7_445 ?
 Mo2  Mo1  Se2   54.3239(4)     7_445    8_555 ?
 Mo2  Mo1  Se2   54.3239(4)     7_445    9_455 ?
 Mo2  Mo1  Se4   99.4933(9)     7_445    1_455 ?
 Mo2  Mo1  Se4   141.7560(10    7_445    2_545 ?
 Mo2  Mo1  Se4   141.7560(10    7_445    3_665 ?
 Mo2  Mo1  Mo2   62.2927(4)     8_555    9_455 ?
 Mo2  Mo1  Se2   54.3238(4)     8_555    7_445 ?
 Mo2  Mo1  Se2   104.1381(8)    8_555    8_555 ?
 Mo2  Mo1  Se2   54.3238(4)     8_555    9_455 ?
 Mo2  Mo1  Se4   141.7561(10    8_555    1_455 ?
 Mo2  Mo1  Se4   99.4932(9)     8_555    2_545 ?
 Mo2  Mo1  Se4   141.7559(10    8_555    3_665 ?
 Mo2  Mo1  Se2   54.3238(4)     9_455    7_445 ?
 Mo2  Mo1  Se2   54.3239(4)     9_455    8_555 ?
 Mo2  Mo1  Se2   104.1381(8)    9_455    9_455 ?
 Mo2  Mo1  Se4   141.7561(10    9_455    1_455 ?
 Mo2  Mo1  Se4   141.7560(10    9_455    2_545 ?
 Mo2  Mo1  Se4   99.4932(9)     9_455    3_665 ?
 Se2  Mo1  Se2   106.2417(9)    7_445    8_555 ?
 Se2  Mo1  Se2   106.2417(9)    7_445    9_455 ?
 Se2  Mo1  Se4   156.3687(8)    7_445    1_455 ?
 Se2  Mo1  Se4   87.5127(6)     7_445    2_545 ?
 Se2  Mo1  Se4   87.5127(6)     7_445    3_665 ?
 Se2  Mo1  Se2   106.2418(7)    8_555    9_455 ?
 Se2  Mo1  Se4   87.5128(6)     8_555    1_455 ?
 Se2  Mo1  Se4   156.3688(10    8_555    2_545 ?
 Se2  Mo1  Se4   87.5127(6)     8_555    3_665 ?
 Se2  Mo1  Se4   87.5128(6)     9_455    1_455 ?
 Se2  Mo1  Se4   87.5127(6)     9_455    2_545 ?
 Se2  Mo1  Se4   156.3688(10    9_455    3_665 ?
 Se4  Mo1  Se4   73.7091(6)     1_455    2_545 ?
 Se4  Mo1  Se4   73.7091(6)     1_455    3_665 ?
 Se4  Mo1  Se4   73.7091(5)     2_545    3_665 ?
 Mo1  Mo2  Mo2   58.8537(5)    13_554    2_665 ?
 Mo1  Mo2  Mo2   58.8537(5)    13_554    3_565 ?
 Mo1  Mo2  Se1   99.4793(9)    13_554   13_554 ?
 Mo1  Mo2  Se2   54.8376(4)    13_554    2_665 ?
 Mo1  Mo2  Se2   54.8376(4)    13_554    3_565 ?
 Mo1  Mo2  Se3   102.4569(6)   13_554    1_565 ?
 Mo1  Mo2  Se4   142.2878(9)   13_554    2_555 ?
 Mo1  Mo2  Se4   142.2878(9)   13_554    3_675 ?
 Mo2  Mo2  Mo2   60.0000(5)     2_665    3_565 ?
 Mo2  Mo2  Se1   53.1345(4)     2_665   13_554 ?
 Mo2  Mo2  Se2   101.7460(8)    2_665    2_665 ?
 Mo2  Mo2  Se2   53.0265(4)     2_665    3_565 ?
 Mo2  Mo2  Se3   142.1689(10    2_665    1_565 ?
 Mo2  Mo2  Se4   100.5085(6)    2_665    2_555 ?
 Mo2  Mo2  Se4   141.6876(12    2_665    3_675 ?
 Mo2  Mo2  Se1   53.1345(4)     3_565   13_554 ?
 Mo2  Mo2  Se2   53.0265(4)     3_565    2_665 ?
 Mo2  Mo2  Se2   101.7460(8)    3_565    3_565 ?
 Mo2  Mo2  Se3   142.1689(10    3_565    1_565 ?
 Mo2  Mo2  Se4   141.6876(12    3_565    2_555 ?
 Mo2  Mo2  Se4   100.5085(6)    3_565    3_675 ?
 Se1  Mo2  Se2   103.6110(7)   13_554    2_665 ?
 Se1  Mo2  Se2   103.6110(7)   13_554    3_565 ?
 Se1  Mo2  Se3   158.0638(8)   13_554    1_565 ?
 Se1  Mo2  Se4   88.5832(7)    13_554    2_555 ?
 Se1  Mo2  Se4   88.5832(7)    13_554    3_675 ?
 Se2  Mo2  Se2   107.2244(7)    2_665    3_565 ?
 Se2  Mo2  Se3   89.1490(7)     2_665    1_565 ?
 Se2  Mo2  Se4   157.6950(10    2_665    2_555 ?
 Se2  Mo2  Se4   87.4502(6)     2_665    3_675 ?
 Se2  Mo2  Se3   89.1490(7)     3_565    1_565 ?
 Se2  Mo2  Se4   87.4502(6)     3_565    2_555 ?
 Se2  Mo2  Se4   157.6950(10    3_565    3_675 ?
 Se3  Mo2  Se4   74.0293(5)     1_565    2_555 ?
 Se3  Mo2  Se4   74.0293(5)     1_565    3_675 ?
 Se4  Mo2  Se4   74.0640(5)     2_555    3_675 ?
 Mo2  Se1  Mo2   73.7313(6)     7_445    8_555 ?
 Mo2  Se1  Mo2   73.7312(6)     7_445    9_455 ?
 Mo2  Se1  Mo2   73.7312(5)     8_555    9_455 ?
 Mo1  Se2  Mo2   70.8385(5)    13_554    2_665 ?
 Mo1  Se2  Mo2   70.8385(5)    13_554    3_565 ?
 Mo2  Se2  Mo2   73.9471(5)     2_665    3_565 ?
 Mo2  Se3  Mo2   104.3379(9)    1_545    2_665 ?
 Mo2  Se3  Mo2   104.3379(9)    1_545    3_455 ?
 Mo2  Se3  Ga1   114.2156(8)    1_545    1_555 ?
 Mo2  Se3  Mo2   104.3379(7)    2_665    3_455 ?
 Mo2  Se3  Ga1   114.2156(9)    2_665    1_555 ?
 Mo2  Se3  Ga1   114.2156(9)    3_455    1_555 ?
 Mo1  Se4  Mo2   104.1051(7)    1_655    2_765 ?
 Mo1  Se4  Mo2   104.1050(7)    1_655    3_555 ?
 Mo1  Se4  Ga1   115.1544(7)    1_655    7_555 ?
 Mo2  Se4  Mo2   103.3751(6)    2_765    3_555 ?
 Mo2  Se4  Ga1   114.3553(8)    2_765    7_555 ?
 Mo2  Se4  Ga1   114.3553(8)    3_555    7_555 ?
 Se3  Ga1  Se4   108.6797(8)    1_555   13_444 ?
 Se3  Ga1  Se4   108.6797(8)    1_555   14_544 ?
 Se3  Ga1  Se4   108.6797(8)    1_555   15_554 ?
 Se4  Ga1  Se4   110.2511(9)   13_444   14_544 ?
 Se4  Ga1  Se4   110.2511(9)   13_444   15_554 ?
 Se4  Ga1  Se4   110.2509(7)   14_544   15_554 ?

 
 
#=============================================================================
 
#=============================================================================
# Additional structures (last six sections and associated data_? identifiers) 
# may be added at this point.                                                 
#=============================================================================
data_Mo3Ga 


_refine_ls_structure_factor_coef   ?
#Added by publCIF


 
#=============================================================================
 
# 5. CHEMICAL DATA
 
_chemical_name_systematic
Mo3Ga
_chemical_name_common             Mo3Ga
_chemical_formula_moiety          'Mo3, Ga'
_chemical_formula_structural      Mo3Ga
_chemical_formula_analytical      ?
_chemical_formula_iupac           Mo3Ga
_chemical_formula_sum             'Ga1 Mo3'
_chemical_formula_weight          357.54
_chemical_melting_point           ?
_chemical_compound_source         ?      
 
loop_
    _atom_type_symbol               
    _atom_type_scat_length_neutron      
    _atom_type_scat_source
Mo     0.67150 V.F._Sears_Neutron_News_3_26_(1992)
Ga     0.72880 V.F._Sears_Neutron_News_3_26_(1992)                   
 
#=============================================================================
 
# 6. POWDER SPECIMEN AND CRYSTAL DATA
 
_symmetry_cell_setting                cubic
_symmetry_space_group_name_H-M       'P m -3 n'
_symmetry_space_group_name_Hall      '-P 4n 2 3'
 
loop_
    _symmetry_equiv_pos_as_xyz   #<--must include 'x,y,z'
'x,y,z'
'x,-y,-z'
'-x,y,-z'
'-x,-y,z'
'y,z,x'
'-y,-z,x'
'y,-z,-x'
'-y,z,-x'
'z,x,y'
'-z,x,-y'
'-z,-x,y'
'z,-x,-y'
'y+1/2,x+1/2,z+1/2'
'-y+1/2,x+1/2,-z+1/2'
'y+1/2,-x+1/2,-z+1/2'
'-y+1/2,-x+1/2,z+1/2'
'z+1/2,y+1/2,x+1/2'
'-z+1/2,-y+1/2,x+1/2'
'-z+1/2,y+1/2,-x+1/2'
'z+1/2,-y+1/2,-x+1/2'
'x+1/2,z+1/2,y+1/2'
'x+1/2,-z+1/2,-y+1/2'
'-x+1/2,-z+1/2,y+1/2'
'-x+1/2,z+1/2,-y+1/2'
'-x,-y,-z'
'-x,y,z'
'x,-y,z'
'x,y,-z'
'-y,-z,-x'
'y,z,-x'
'-y,z,x'
'y,-z,x'
'-z,-x,-y'
'z,-x,y'
'z,x,-y'
'-z,x,y'
'-y+1/2,-x+1/2,-z+1/2'
'y+1/2,-x+1/2,z+1/2'
'-y+1/2,x+1/2,z+1/2'
'y+1/2,x+1/2,-z+1/2'
'-z+1/2,-y+1/2,-x+1/2'
'z+1/2,y+1/2,-x+1/2'
'z+1/2,-y+1/2,x+1/2'
'-z+1/2,y+1/2,x+1/2'
'-x+1/2,-z+1/2,-y+1/2'
'-x+1/2,z+1/2,y+1/2'
'x+1/2,z+1/2,-y+1/2'
'x+1/2,-z+1/2,y+1/2'
 
_cell_length_a                       4.93823(16)
_cell_length_b                       4.93823(16)
_cell_length_c                       4.93823(16)
_cell_angle_alpha                    90.0000
_cell_angle_beta                     90.0000
_cell_angle_gamma                    90.0000
_cell_volume                         120.425(12)
_cell_formula_units_Z                2
_cell_measurement_temperature        2
_cell_special_details
?
# The next three fields give the specimen dimensions in mm.  The equatorial
# plane contains the incident and diffracted beam.
 
_pd_spec_size_axial               6       
_pd_spec_size_equat               6      
_pd_spec_size_thick               5 

# The next five fields are character fields that describe the specimen.
 
_pd_spec_mounting                         'Vanadium'
_pd_spec_mount_mode                       'transmission'
_pd_spec_shape                            'cylinder'   
_pd_char_particle_morphology              'Fine powder'
_pd_char_colour                           'Black'
 
# The following three fields describe the preparation of the specimen.
# The cooling rate is in K/min.  The pressure at which the sample was 
# prepared is in kPa.  The temperature of preparation is in K.        
 
_pd_prep_cool_rate                ?
_pd_prep_pressure                 ?
_pd_prep_temperature              ?
 
# The next four fields are normally only needed for transmission experiments.
 
_exptl_absorpt_coefficient_mu        ?
_exptl_absorpt_correction_type       ?
_exptl_absorpt_process_details       ?
_exptl_absorpt_correction_T_min      ?
_exptl_absorpt_correction_T_max      ?
 
#=============================================================================
 
# 7. EXPERIMENTAL DATA
 
_exptl_special_details
?
 
_pd_instr_location
'Institut Laue-Langevin (ILL) Grenoble'
_pd_calibration_special_details           ?
 
_diffrn_ambient_temperature          2
_diffrn_source                       'nuclear reactor' 
_diffrn_radiation_type               'Neutron' 
_diffrn_radiation_wavelength           1.59400
_diffrn_source_type                  'High-resolution 2-axis diffractometer (D2B)'
 
_diffrn_radiation_monochromator      'Germanium'
_diffrn_measurement_device_type      'Two-axis diffractometer'
_diffrn_measurement_method           'High-resolution'
_diffrn_detector_area_resol_mean     ? 
_diffrn_detector                     '128 He-3 counting tubes'
_diffrn_detector_type                ? 
_pd_meas_scan_method                  cont   
_pd_meas_special_details
?
 
#  The following four items give details of the measured (not processed)
#  powder pattern.  Angles are in degrees.
 
_pd_meas_number_of_points         3199
_pd_meas_2theta_range_min         0.05000
_pd_meas_2theta_range_max         159.95000
_pd_meas_2theta_range_inc         0.050018
 
#=============================================================================
 
# 8. REFINEMENT DATA
 
_refine_special_details
?
 
# Use the next field to give any special details about the fitting of the
# powder pattern.
 
_pd_proc_ls_special_details
?
 
# The next three items are given as text.
 
_pd_proc_ls_profile_function      
'Thompson-Cox-Hastings pseudo-Voigt (Axial divergence asymmetry)'
_pd_proc_ls_background_function   
'Linear intrapolation between a set of background points'
_pd_proc_ls_pref_orient_corr
'No'
 
#  The following profile R-factors are NOT CORRECTED for background
#  The sum is extended to all non-excluded points.
#  These are the current CIF standard
 
_pd_proc_ls_prof_R_factor                4.0794
_pd_proc_ls_prof_wR_factor               5.5262
_pd_proc_ls_prof_wR_expected             2.6314
 
#  The following profile R-factors are CORRECTED for background
#  The sum is extended to all non-excluded points.
#  These items are not in the current CIF standard, but are defined above
 
_pd_proc_ls_prof_cR_factor                8.2267
_pd_proc_ls_prof_cwR_factor               9.3918
_pd_proc_ls_prof_cwR_expected             4.4720
 
#  The following items are not in the CIF standard, but are defined above
 
_pd_proc_ls_prof_chi2                 4.4105
_pd_proc_ls_prof_echi2                4.4193
 
#  Items related to LS refinement
 
_refine_ls_goodness_of_fit_all        2.100
_refine_ls_R_I_factor                12.1966
_refine_ls_number_reflns                    32
_refine_ls_number_parameters                46
_refine_ls_number_restraints                 0
 
# The following four items apply to angular dispersive measurements.
# 2theta minimum, maximum and increment (in degrees) are for the 
# intensities used in the refinement.
 
_pd_proc_2theta_range_min               -0.0448
_pd_proc_2theta_range_max              159.8552
_pd_proc_2theta_range_inc              0.050018
_pd_proc_wavelength                    1.594000
 
_pd_block_diffractogram_id        ?  # The id used for the block containing
                                     # the powder pattern profile (section 11)
 
# Give appropriate details in the next two text fields.
 
_pd_proc_info_excluded_regions    '146 -160 deg'
_pd_proc_info_data_reduction      ?
 
# The following items are used to identify the programs used.
 
_computing_data_collection           ?
_computing_structure_solution        FULLPROF
_computing_structure_refinement      FULLPROF
_computing_molecular_graphics        ?
_computing_publication_material      ?
 
#=============================================================================
 
# 9. ATOMIC COORDINATES AND DISPLACEMENT PARAMETERS
 
loop_
    _atom_site_label
    _atom_site_fract_x
    _atom_site_fract_y
    _atom_site_fract_z
    _atom_site_U_iso_or_equiv
    _atom_site_occupancy
    _atom_site_adp_type
    _atom_site_type_symbol
 Ga1  0.00000  0.00000  0.00000  0.01191  1.00000 Uiso Ga    
 Mo1  0.25000  0.00000  0.50000  0.00415  1.00000 Uiso Mo    
 
# Note: if the displacement parameters were refined anisotropically
# the U matrices should be given as for single-crystal studies.
 
#=============================================================================
 
# 10. DISTANCES AND ANGLES / MOLECULAR GEOMETRY 
 
_geom_special_details                ?
 
loop_
   _geom_bond_atom_site_label_1
   _geom_bond_atom_site_label_2
   _geom_bond_distance
   _geom_bond_site_symmetry_2
   _geom_bond_publ_flag
Ga1   Mo1   2.76056(7)    1_554 ?
Ga1   Mo1   2.76056(7)    1_555 ?
Ga1   Mo1   2.76056(7)    3_555 ?
Ga1   Mo1   2.76056(7)    3_556 ?
Ga1   Mo1   2.76056(7)    5_545 ?
Ga1   Mo1   2.76056(7)    5_555 ?
Ga1   Mo1   2.76056(7)    7_555 ?
Ga1   Mo1   2.76056(7)    7_565 ?
Ga1   Mo1   2.76056(7)    9_455 ?
Ga1   Mo1   2.76056(7)    9_555 ?
Ga1   Mo1   2.76056(7)   11_555 ?
Ga1   Mo1   2.76056(7)   11_655 ?
Mo1   Ga1   2.76056(7)    1_555 ?
Mo1   Ga1   2.76056(7)    1_556 ?
Mo1   Ga1   2.76056(7)   13_545 ?
Mo1   Ga1   2.76056(7)   13_555 ?
Mo1   Mo1   2.46912(8)    3_556 ?
Mo1   Mo1   2.46912(8)    3_656 ?

loop_
   _geom_angle_atom_site_label_1
   _geom_angle_atom_site_label_2
   _geom_angle_atom_site_label_3
   _geom_angle
   _geom_angle_site_symmetry_1
   _geom_angle_site_symmetry_3
   _geom_angle_publ_flag
 Mo1  Ga1  Mo1   126.870(6)     1_554    1_555 ?
 Mo1  Ga1  Mo1   53.130(3)      1_554    3_555 ?
 Mo1  Ga1  Mo1   180.000(6)     1_554    3_556 ?
 Mo1  Ga1  Mo1   113.578(4)     1_554    5_545 ?
 Mo1  Ga1  Mo1   113.578(4)     1_554    5_555 ?
 Mo1  Ga1  Mo1   66.422(3)      1_554    7_555 ?
 Mo1  Ga1  Mo1   66.422(3)      1_554    7_565 ?
 Mo1  Ga1  Mo1   113.578(4)     1_554    9_455 ?
 Mo1  Ga1  Mo1   66.422(3)      1_554    9_555 ?
 Mo1  Ga1  Mo1   113.578(4)     1_554   11_555 ?
 Mo1  Ga1  Mo1   66.422(3)      1_554   11_655 ?
 Mo1  Ga1  Mo1   180.000(6)     1_555    3_555 ?
 Mo1  Ga1  Mo1   53.130(3)      1_555    3_556 ?
 Mo1  Ga1  Mo1   66.422(3)      1_555    5_545 ?
 Mo1  Ga1  Mo1   66.422(3)      1_555    5_555 ?
 Mo1  Ga1  Mo1   113.578(4)     1_555    7_555 ?
 Mo1  Ga1  Mo1   113.578(4)     1_555    7_565 ?
 Mo1  Ga1  Mo1   113.578(4)     1_555    9_455 ?
 Mo1  Ga1  Mo1   66.422(3)      1_555    9_555 ?
 Mo1  Ga1  Mo1   113.578(4)     1_555   11_555 ?
 Mo1  Ga1  Mo1   66.422(3)      1_555   11_655 ?
 Mo1  Ga1  Mo1   126.870(6)     3_555    3_556 ?
 Mo1  Ga1  Mo1   113.578(4)     3_555    5_545 ?
 Mo1  Ga1  Mo1   113.578(4)     3_555    5_555 ?
 Mo1  Ga1  Mo1   66.422(3)      3_555    7_555 ?
 Mo1  Ga1  Mo1   66.422(3)      3_555    7_565 ?
 Mo1  Ga1  Mo1   66.422(3)      3_555    9_455 ?
 Mo1  Ga1  Mo1   113.578(4)     3_555    9_555 ?
 Mo1  Ga1  Mo1   66.422(3)      3_555   11_555 ?
 Mo1  Ga1  Mo1   113.578(4)     3_555   11_655 ?
 Mo1  Ga1  Mo1   66.422(3)      3_556    5_545 ?
 Mo1  Ga1  Mo1   66.422(3)      3_556    5_555 ?
 Mo1  Ga1  Mo1   113.578(4)     3_556    7_555 ?
 Mo1  Ga1  Mo1   113.578(4)     3_556    7_565 ?
 Mo1  Ga1  Mo1   66.422(3)      3_556    9_455 ?
 Mo1  Ga1  Mo1   113.578(4)     3_556    9_555 ?
 Mo1  Ga1  Mo1   66.422(3)      3_556   11_555 ?
 Mo1  Ga1  Mo1   113.578(4)     3_556   11_655 ?
 Mo1  Ga1  Mo1   126.870(6)     5_545    5_555 ?
 Mo1  Ga1  Mo1   53.130(3)      5_545    7_555 ?
 Mo1  Ga1  Mo1   180.000(6)     5_545    7_565 ?
 Mo1  Ga1  Mo1   113.578(4)     5_545    9_455 ?
 Mo1  Ga1  Mo1   113.578(4)     5_545    9_555 ?
 Mo1  Ga1  Mo1   66.422(3)      5_545   11_555 ?
 Mo1  Ga1  Mo1   66.422(3)      5_545   11_655 ?
 Mo1  Ga1  Mo1   180.000(6)     5_555    7_555 ?
 Mo1  Ga1  Mo1   53.130(3)      5_555    7_565 ?
 Mo1  Ga1  Mo1   66.422(3)      5_555    9_455 ?
 Mo1  Ga1  Mo1   66.422(3)      5_555    9_555 ?
 Mo1  Ga1  Mo1   113.578(4)     5_555   11_555 ?
 Mo1  Ga1  Mo1   113.578(4)     5_555   11_655 ?
 Mo1  Ga1  Mo1   126.870(6)     7_555    7_565 ?
 Mo1  Ga1  Mo1   113.578(4)     7_555    9_455 ?
 Mo1  Ga1  Mo1   113.578(4)     7_555    9_555 ?
 Mo1  Ga1  Mo1   66.422(3)      7_555   11_555 ?
 Mo1  Ga1  Mo1   66.422(3)      7_555   11_655 ?
 Mo1  Ga1  Mo1   66.422(3)      7_565    9_455 ?
 Mo1  Ga1  Mo1   66.422(3)      7_565    9_555 ?
 Mo1  Ga1  Mo1   113.578(4)     7_565   11_555 ?
 Mo1  Ga1  Mo1   113.578(4)     7_565   11_655 ?
 Mo1  Ga1  Mo1   126.870(6)     9_455    9_555 ?
 Mo1  Ga1  Mo1   53.130(3)      9_455   11_555 ?
 Mo1  Ga1  Mo1   180.000(6)     9_455   11_655 ?
 Mo1  Ga1  Mo1   180.000(6)     9_555   11_555 ?
 Mo1  Ga1  Mo1   53.130(3)      9_555   11_655 ?
 Mo1  Ga1  Mo1   126.870(6)    11_555   11_655 ?
 Ga1  Mo1  Ga1   126.870(6)     1_555    1_556 ?
 Ga1  Mo1  Ga1   101.537(3)     1_555   13_545 ?
 Ga1  Mo1  Ga1   101.537(3)     1_555   13_555 ?
 Ga1  Mo1  Mo1   63.435(3)      1_555    3_556 ?
 Ga1  Mo1  Mo1   116.565(5)     1_555    3_656 ?
 Ga1  Mo1  Ga1   101.537(3)     1_556   13_545 ?
 Ga1  Mo1  Ga1   101.537(3)     1_556   13_555 ?
 Ga1  Mo1  Mo1   63.435(3)      1_556    3_556 ?
 Ga1  Mo1  Mo1   116.565(5)     1_556    3_656 ?
 Ga1  Mo1  Ga1   126.870(6)    13_545   13_555 ?
 Ga1  Mo1  Mo1   116.565(5)    13_545    3_556 ?
 Ga1  Mo1  Mo1   63.435(3)     13_545    3_656 ?
 Ga1  Mo1  Mo1   116.565(5)    13_555    3_556 ?
 Ga1  Mo1  Mo1   63.435(3)     13_555    3_656 ?
 Mo1  Mo1  Mo1   180.000(8)     3_556    3_656 ?
 
loop_
_geom_torsion_atom_site_label_1 
_geom_torsion_atom_site_label_2 
_geom_torsion_atom_site_label_3 
_geom_torsion_atom_site_label_4 
_geom_torsion_site_symmetry_1   
_geom_torsion_site_symmetry_2   
_geom_torsion_site_symmetry_3   
_geom_torsion_site_symmetry_4   
_geom_torsion                   
_geom_torsion_publ_flag         
?   ?   ?   ?   ?   ?   ?   ?   ?   ?
 
 
#=============================================================================
 
#=============================================================================
# Additional structures (last six sections and associated data_? identifiers) 
# may be added at this point.                                                 
#=============================================================================
data_GaMo4Se8_Orth
 
#=============================================================================
 
# 5. CHEMICAL DATA
 
_chemical_name_systematic          GaMo4Se8
_chemical_name_common              GaMo4Se8
_chemical_formula_moiety          'Ga Mo4 Se8'
_chemical_formula_structural       GaMo4Se8
_chemical_formula_analytical       ?
_chemical_formula_iupac            GaMo4Se8
_chemical_formula_sum              'Ga1 Mo4 Se8'
_chemical_formula_weight           1085.16
_chemical_melting_point             ?
_chemical_compound_source           ?    
 
loop_
    _atom_type_symbol               
    _atom_type_scat_length_neutron      
    _atom_type_scat_source          
Mo     0.67150 V.F._Sears_Neutron_News_3_26_(1992)
Se     0.79700 V.F._Sears_Neutron_News_3_26_(1992)
Ga     0.72880 V.F._Sears_Neutron_News_3_26_(1992)        
 
#=============================================================================
 
# 6. POWDER SPECIMEN AND CRYSTAL DATA
 
_symmetry_cell_setting                orthorhombic
_symmetry_space_group_name_H-M       'I m m 2'
_symmetry_space_group_name_Hall      'I 2 -2'
 
loop_
    _symmetry_equiv_pos_as_xyz   #<--must include 'x,y,z'
'x,y,z'
'-x,y,z'
'x,-y,z'
'-x,-y,z'
'x+1/2,y+1/2,z+1/2'
'-x+1/2,y+1/2,z+1/2'
'x+1/2,-y+1/2,z+1/2'
'-x+1/2,-y+1/2,z+1/2'
 
_cell_length_a                       7.21949(19)
_cell_length_b                       7.1560(5)
_cell_length_c                       10.1648(4)
_cell_angle_alpha                    90.0000
_cell_angle_beta                     90.0000
_cell_angle_gamma                    90.0000
_cell_volume                         525.14(5)
_cell_formula_units_Z                2
_cell_measurement_temperature        2
_cell_special_details
?
# The next three fields give the specimen dimensions in mm.  The equatorial
# plane contains the incident and diffracted beam.
 
_pd_spec_size_axial               6       
_pd_spec_size_equat               6      
_pd_spec_size_thick               5 
 
# The next five fields are character fields that describe the specimen.
 
_pd_spec_mounting                  'Vanadium'
_pd_spec_mount_mode                'transmission'
_pd_spec_shape                     'cylinder' 
_pd_char_particle_morphology       'Fine powder'
_pd_char_colour                    'Black'
 
# The following three fields describe the preparation of the specimen.
# The cooling rate is in K/min.  The pressure at which the sample was 
# prepared is in kPa.  The temperature of preparation is in K.        
 
_pd_prep_cool_rate                ?
_pd_prep_pressure                 ?
_pd_prep_temperature              ?
 
# The next four fields are normally only needed for transmission experiments.
 
_exptl_absorpt_coefficient_mu        ?
_exptl_absorpt_correction_type       ?
_exptl_absorpt_process_details       ?
_exptl_absorpt_correction_T_min      ?
_exptl_absorpt_correction_T_max      ?
 
#=============================================================================
# 7. EXPERIMENTAL DATA
 
_exptl_special_details
?
 

_pd_instr_location
'Institut Laue-Langevin (ILL) Grenoble'
_pd_calibration_special_details           # description of the method used
                                          # to calibrate the instrument
?
 
_diffrn_ambient_temperature           2
_diffrn_source                       'nuclear reactor' 
_diffrn_radiation_type               'Neutron' 
_diffrn_radiation_wavelength           1.59400
_diffrn_source_type                  'High-resolution 2-axis diffractometer (D2B)'
 
_diffrn_radiation_monochromator      'Germanium'
_diffrn_measurement_device_type      'Two-axis diffractometer'
_diffrn_measurement_method           'High-resolution'
_diffrn_detector_area_resol_mean     ? 
_diffrn_detector                     '128 He-3 counting tubes'
_diffrn_detector_type                ? # make or model of detector
_pd_meas_scan_method                 cont   
_pd_meas_special_details
?
 
 
_pd_meas_number_of_points         3199
_pd_meas_2theta_range_min         0.05000
_pd_meas_2theta_range_max         159.95000
_pd_meas_2theta_range_inc         0.050018
 
#=============================================================================
 
# 8. REFINEMENT DATA
 
_refine_special_details
'Anisotropic strain peak broadning'
 
_pd_proc_ls_special_details
?
 
# The next three items are given as text.
 
_pd_proc_ls_profile_function     
 'Thompson-Cox-Hastings pseudo-Voigt (Axial divergence asymmetry)'
_pd_proc_ls_background_function   
'Linear intrapolation between a set of background points'
_pd_proc_ls_pref_orient_corr
'No'
 
#  The following profile R-factors are NOT CORRECTED for background
#  The sum is extended to all non-excluded points.
#  These are the current CIF standard
 
_pd_proc_ls_prof_R_factor                4.0794
_pd_proc_ls_prof_wR_factor               5.5262
_pd_proc_ls_prof_wR_expected             2.6314
 
#  The following profile R-factors are CORRECTED for background
#  The sum is extended to all non-excluded points.
#  These items are not in the current CIF standard, but are defined above
 
_pd_proc_ls_prof_cR_factor                8.2267
_pd_proc_ls_prof_cwR_factor               9.3918
_pd_proc_ls_prof_cwR_expected             4.4720
 
#  The following items are not in the CIF standard, but are defined above
 
_pd_proc_ls_prof_chi2                 4.4105
_pd_proc_ls_prof_echi2                4.4193
 
#  Items related to LS refinement
 
_refine_ls_goodness_of_fit_all        2.100
_refine_ls_R_I_factor                 3.9157
_refine_ls_number_reflns                   327
_refine_ls_number_parameters                46
_refine_ls_number_restraints                 0
 
# The following four items apply to angular dispersive measurements.
# 2theta minimum, maximum and increment (in degrees) are for the 
# intensities used in the refinement.
 
_pd_proc_2theta_range_min               -0.0448
_pd_proc_2theta_range_max              159.8552
_pd_proc_2theta_range_inc              0.050018
_pd_proc_wavelength                    1.594000
 
_pd_block_diffractogram_id        ?  # The id used for the block containing
                                     # the powder pattern profile (section 11)
 
# Give appropriate details in the next two text fields.
 
_pd_proc_info_excluded_regions    '146 -160 deg'
_pd_proc_info_data_reduction      ?
 
# The following items are used to identify the programs used.
 
_computing_data_collection           ?
_computing_structure_solution        FULLPROF
_computing_structure_refinement      FULLPROF
_computing_molecular_graphics        ?
_computing_publication_material      ?
 
#=============================================================================
 
# 9. ATOMIC COORDINATES AND DISPLACEMENT PARAMETERS
 
loop_
    _atom_site_label
    _atom_site_fract_x
    _atom_site_fract_y
    _atom_site_fract_z
    _atom_site_U_iso_or_equiv
    _atom_site_occupancy
    _atom_site_adp_type
    _atom_site_type_symbol
 Mo1  0.00000  0.806(3)  0.897(3)  0.005(3)  1.00000 Uiso Mo    
 Mo2  0.791(3)  0.00000  0.101(3)  0.012(4)  1.00000 Uiso Mo    
 Se1  0.00000  0.264(2)  0.141(3)  0.002(3)  1.00000 Uiso Se    
 Se2  0.286(3)  0.00000  0.869(3)  0.021(5)  1.00000 Uiso Se    
 Se3  0.00000  0.281(2)  0.642(3)  0.007(3)  1.00000 Uiso Se    
 Se4  0.274(3)  0.00000  0.370(3)  0.015(5)  1.00000 Uiso Se    
 Ga1  0.00000  0.00000  0.50000  0.020(4)  1.00000 Uiso Ga    
 
# Note: if the displacement parameters were refined anisotropically
# the U matrices should be given as for single-crystal studies.
 
#=============================================================================
 
# 10. DISTANCES AND ANGLES / MOLECULAR GEOMETRY 
 
_geom_special_details                ?
loop_
   _geom_bond_atom_site_label_1
   _geom_bond_atom_site_label_2
   _geom_bond_distance
   _geom_bond_site_symmetry_2
   _geom_bond_publ_flag
Mo1   Mo1   2.77698(19)   3_575 ?
Mo1   Mo2   2.91403(7)    1_466 ?
Mo1   Mo2   2.91403(7)    2_666 ?
Mo1   Se1   2.53349(7)    3_566 ?
Mo1   Se2   2.50173(7)    1_565 ?
Mo1   Se2   2.50173(7)    2_565 ?
Mo1   Se3   2.66447(8)    3_565 ?
Mo1   Se4   2.74318(12)   5_455 ?
Mo1   Se4   2.74318(12)   6_555 ?
Mo2   Mo1   2.91403(7)    1_644 ?
Mo2   Mo1   2.91403(7)    3_664 ?
Mo2   Se1   2.45182(10)   1_655 ?
Mo2   Se1   2.45182(10)   3_655 ?
Mo2   Se2   2.41418(7)    2_654 ?
Mo2   Se3   2.65493(8)    5_544 ?
Mo2   Se3   2.65493(8)    7_554 ?
Mo2   Se4   2.77677(8)    2_655 ?
Se1   Mo1   2.53349(7)    3_564 ?
Se1   Mo2   2.45182(10)   1_455 ?
Se1   Mo2   2.45182(10)   2_655 ?
Se2   Mo1   2.50173(7)    1_545 ?
Se2   Mo1   2.50173(7)    3_565 ?
Se2   Mo2   2.41418(7)    2_656 ?
Se3   Mo1   2.66447(8)    3_565 ?
Se3   Mo2   2.65492(8)    5_455 ?
Se3   Mo2   2.65493(8)    6_555 ?
Se3   Ga1   2.47508(12)   1_555 ?
Se4   Mo1   2.74318(12)   5_544 ?
Se4   Mo1   2.74318(12)   7_554 ?
Se4   Mo2   2.77677(8)    2_655 ?
Se4   Ga1   2.38140(5)    1_555 ?
Ga1   Se3   2.47508(12)   1_555 ?
Ga1   Se3   2.47508(12)   3_555 ?
Ga1   Se4   2.38140(5)    1_555 ?
Ga1   Se4   2.38140(5)    2_555 ?

loop_
   _geom_angle_atom_site_label_1
   _geom_angle_atom_site_label_2
   _geom_angle_atom_site_label_3
   _geom_angle
   _geom_angle_site_symmetry_1
   _geom_angle_site_symmetry_3
   _geom_angle_publ_flag
 Mo1  Mo1  Mo2   61.544(4)      3_575    1_466 ?
 Mo1  Mo1  Mo2   61.544(4)      3_575    2_666 ?
 Mo1  Mo1  Se1   101.367(8)     3_575    3_566 ?
 Mo1  Mo1  Se2   56.288(5)      3_575    1_565 ?
 Mo1  Mo1  Se2   56.288(5)      3_575    2_565 ?
 Mo1  Mo1  Se3   103.493(8)     3_575    3_565 ?
 Mo1  Mo1  Se4   142.950(14)    3_575    5_455 ?
 Mo1  Mo1  Se4   142.950(14)    3_575    6_555 ?
 Mo2  Mo1  Mo2   62.370(2)      1_466    2_666 ?
 Mo2  Mo1  Se1   52.938(3)      1_466    3_566 ?
 Mo2  Mo1  Se2   103.989(3)     1_466    1_565 ?
 Mo2  Mo1  Se2   52.271(2)      1_466    2_565 ?
 Mo2  Mo1  Se3   143.330(6)     1_466    3_565 ?
 Mo2  Mo1  Se4   98.281(7)      1_466    5_455 ?
 Mo2  Mo1  Se4   139.399(7)     1_466    6_555 ?
 Mo2  Mo1  Se1   52.938(3)      2_666    3_566 ?
 Mo2  Mo1  Se2   52.271(2)      2_666    1_565 ?
 Mo2  Mo1  Se2   103.989(3)     2_666    2_565 ?
 Mo2  Mo1  Se3   143.330(6)     2_666    3_565 ?
 Mo2  Mo1  Se4   139.399(7)     2_666    5_455 ?
 Mo2  Mo1  Se4   98.281(7)      2_666    6_555 ?
 Se1  Mo1  Se2   102.644(4)     3_566    1_565 ?
 Se1  Mo1  Se2   102.644(4)     3_566    2_565 ?
 Se1  Mo1  Se3   155.140(7)     3_566    3_565 ?
 Se1  Mo1  Se4   86.626(4)      3_566    5_455 ?
 Se1  Mo1  Se4   86.626(4)      3_566    6_555 ?
 Se2  Mo1  Se2   111.037(4)     1_565    2_565 ?
 Se2  Mo1  Se3   91.197(4)      1_565    3_565 ?
 Se2  Mo1  Se4   157.140(9)     1_565    5_455 ?
 Se2  Mo1  Se4   86.677(8)      1_565    6_555 ?
 Se2  Mo1  Se3   91.197(4)      2_565    3_565 ?
 Se2  Mo1  Se4   86.677(8)      2_565    5_455 ?
 Se2  Mo1  Se4   157.139(9)     2_565    6_555 ?
 Se3  Mo1  Se4   73.509(4)      3_565    5_455 ?
 Se3  Mo1  Se4   73.509(4)      3_565    6_555 ?
 Se4  Mo1  Se4   72.895(4)      5_455    6_555 ?
 Mo1  Mo2  Mo1   56.912(4)      1_644    3_664 ?
 Mo1  Mo2  Se1   99.671(7)      1_644    1_655 ?
 Mo1  Mo2  Se1   55.544(3)      1_644    3_655 ?
 Mo1  Mo2  Se2   55.045(2)      1_644    2_654 ?
 Mo1  Mo2  Se3   103.950(3)     1_644    5_544 ?
 Mo1  Mo2  Se3   143.492(6)     1_644    7_554 ?
 Mo1  Mo2  Se4   142.007(5)     1_644    2_655 ?
 Mo1  Mo2  Se1   55.544(3)      3_664    1_655 ?
 Mo1  Mo2  Se1   99.671(7)      3_664    3_655 ?
 Mo1  Mo2  Se2   55.045(2)      3_664    2_654 ?
 Mo1  Mo2  Se3   143.492(6)     3_664    5_544 ?
 Mo1  Mo2  Se3   103.950(3)     3_664    7_554 ?
 Mo1  Mo2  Se4   142.007(5)     3_664    2_655 ?
 Se1  Mo2  Se1   100.701(10)    1_655    3_655 ?
 Se1  Mo2  Se2   107.766(4)     1_655    2_654 ?
 Se1  Mo2  Se3   156.192(8)     1_655    5_544 ?
 Se1  Mo2  Se3   90.322(4)      1_655    7_554 ?
 Se1  Mo2  Se4   86.463(4)      1_655    2_655 ?
 Se1  Mo2  Se2   107.766(4)     3_655    2_654 ?
 Se1  Mo2  Se3   90.322(4)      3_655    5_544 ?
 Se1  Mo2  Se3   156.192(8)     3_655    7_554 ?
 Se1  Mo2  Se4   86.463(4)      3_655    2_655 ?
 Se2  Mo2  Se3   88.453(3)      2_654    5_544 ?
 Se2  Mo2  Se3   88.453(3)      2_654    7_554 ?
 Se2  Mo2  Se4   156.980(7)     2_654    2_655 ?
 Se3  Mo2  Se3   72.382(6)      5_544    7_554 ?
 Se3  Mo2  Se4   73.108(3)      5_544    2_655 ?
 Se3  Mo2  Se4   73.108(3)      7_554    2_655 ?
 Mo1  Se1  Mo2   71.517(3)      3_564    1_455 ?
 Mo1  Se1  Mo2   71.517(3)      3_564    2_655 ?
 Mo2  Se1  Mo2   75.964(4)      1_455    2_655 ?
 Mo1  Se2  Mo1   67.423(5)      1_545    3_565 ?
 Mo1  Se2  Mo2   72.684(3)      1_545    2_656 ?
 Mo1  Se2  Mo2   72.684(3)      3_565    2_656 ?
 Mo1  Se3  Mo2   106.977(4)     3_565    5_455 ?
 Mo1  Se3  Mo2   106.977(4)     3_565    6_555 ?
 Mo1  Se3  Ga1   112.199(5)     3_565    1_555 ?
 Mo2  Se3  Mo2   104.618(4)     5_455    6_555 ?
 Mo2  Se3  Ga1   112.771(8)     5_455    1_555 ?
 Mo2  Se3  Ga1   112.771(8)     6_555    1_555 ?
 Mo1  Se4  Mo1   105.900(11)    5_544    7_554 ?
 Mo1  Se4  Mo2   101.524(5)     5_544    2_655 ?
 Mo1  Se4  Ga1   115.988(5)     5_544    1_555 ?
 Mo1  Se4  Mo2   101.524(5)     7_554    2_655 ?
 Mo1  Se4  Ga1   115.988(5)     7_554    1_555 ?
 Mo2  Se4  Ga1   113.977(5)     2_655    1_555 ?
 Se3  Ga1  Se3   108.616(11)    1_555    3_555 ?
 Se3  Ga1  Se4   108.912(5)     1_555    1_555 ?
 Se3  Ga1  Se4   108.912(5)     1_555    2_555 ?
 Se3  Ga1  Se4   108.912(5)     3_555    1_555 ?
 Se3  Ga1  Se4   108.912(5)     3_555    2_555 ?
 Se4  Ga1  Se4   112.504(4)     1_555    2_555 ?


 
#=============================================================================
 
#=============================================================================
# Additional structures (last six sections and associated data_? identifiers) 
# may be added at this point.                                                 
#=============================================================================
 
# The following lines are used to test the character set of files sent by     
# network email or other means. They are not part of the CIF data set.        
# abcdefghijklmnopqrstuvwxyzABCDEFGHIJKLMNOPQRSTUVWXYZ0123456789              
# !@#$%^&*()_+{}:"~<>?|\-=[];'`,./ 
loop_
_publcif_info_cif.paper_type
 ?


_publcif_funding_html
;
;
