# Supplementary material for: Mode Crystallography Analysis through the Structural Phase Transition and Magnetic Critical Behavior of the Lacunar Spinel GaMo4Se8
Source: Chem Mater. 2021 Jul 6;33(14):5718–29. doi: 10.1021/acs.chemmater.1c01448 (PMC8382239; doi:10.1021/acs.chemmater.1c01448)
Supplement: Supplementary file 9 — cm1c01448_si_009.cif [file cm1c01448_si_009.cif]

#=======================================================================
data_global

_publ_manuscript_text
;
(type here to add)
;

_audit_update_record
;
2021-03-08 # Formatted by publCIF

;
_publcif_datablock.id '{d0a9e69d-4f5a-40cd-affe-cd3f8f416983}'

# publcif _publ_body_element loop start
loop_
_publ_body_element
_publ_body_title
_publ_body_contents

 subsection 
;
Refinement
;
;
Crystal data, data collection and structure refinement details are summarized
in Table 1.
;

# publcif _publ_body_element loop end
#=======================================================================

_audit_creation_method                   'Jana2006 Version : 31/08/2019'


# 1. PROCESSING SUMMARY (IUCr Office Use Only)

_journal_date_recd_electronic            ?
_journal_date_to_coeditor                ?
_journal_date_from_coeditor              ?
_journal_date_accepted                   ?
_journal_date_printers_first             ?
_journal_date_printers_final             ?
_journal_date_proofs_out                 ?
_journal_date_proofs_in                  ?
_journal_coeditor_name                   ?
_journal_coeditor_code                   ?
_journal_coeditor_notes
?
_journal_techeditor_code                 ?
_journal_paper_category                  ?
_journal_techeditor_notes
?
_journal_coden_ASTM                      ?
_journal_name_full                       'Acta Crystallographica Section C'
_journal_year                            ?
_journal_volume                          ?
_journal_issue                           ?
_journal_page_first                      ?
_journal_page_last                       ?
_journal_suppl_publ_number               ?
_journal_suppl_publ_pages                ?

#=======================================================================

# 2. SUBMISSION DETAILS

_publ_contact_author_name                'Jonathan Alaria'
_publ_contact_author_address             'Department of Physics, University of Liverpool, UK'
_publ_contact_author_email               alariaj@liverpool.ac.uk
_publ_contact_author_fax                 N/A
_publ_contact_author_phone               N/A
_publ_requested_journal                  'Acta Crystallographica Section C'
_publ_requested_category                 ?

_publ_contact_letter                     ?

#=======================================================================

# 3. TITLE AND AUTHOR LIST

_publ_section_title
;
Mode crystallography analysis through thestructural phase transition and
magneticcritical behavior of the lacunar spinel GaMo4Se8
;

_publ_section_title_footnote
.
loop_
 _publ_author_name
 _publ_author_footnote
 _publ_author_address
; J. Alaria, K. Routledge, P. Vir, N. Cook, P. A. E.
 Murgatroyd, S. J. Ahmed, S. N. Savvin, J. B. Claridge, 
;
; ?      # footnote
;
; aDepartment of Physics, University of Liverpool, United
 bDiffraction Group, Institut Laue-Langevin, Grenoble, France
cDepartment of Chemistry, University of Liverpool, United Kingdom
;

#=======================================================================

# 4. TEXT

_publ_section_synopsis
.
_publ_section_abstract
;
(type here to add)
;

_publ_section_introduction
?
_publ_section_experimental
?
_publ_section_exptl_prep
;
Solid -state reaction
;

# Following commented-out by publCIF
#_publ_section_exptl_refinement
#;
#Crystal data, data collection and structure refinement details are summarized
#in Table 1.
#;
#

_publ_section_exptl_solution
?
_publ_section_discussion
?
_publ_section_acknowledgements
;
(type here to add)
;


_publ_section_references
;
Petricek, V., Dusek, M. & Palatinus, L. (2014). <i>Z. Kristallogr.</i>
<b>229</b>(5), 345--352.

Palatinus, L. & Chapuis, G. (2007). <i>J. Appl. Cryst.</i> <b>40</b>, 786--790.

# enable this reference if Diamond ver. 2 was used for visualization
#Brandenburg, K. (1999). <i>DIAMOND</i>. Version. 2.1c. #Crystal Impact GbR,
Bonn, Germany.

# enable this reference if Diamond ver. 3 was used for visualization
#Brandenburg, K. & Putz, H. (2005). <i>DIAMOND</i> Version 3. #Crystal Impact
GbR, Postfach 1251, D-53002 Bonn, Germany.

# enable this reference if <i>SIR97</i> was used for solving of the structure
#Altomare, A., Burla, M. C., Camalli, M., Cascarano, G., Giacovazzo, C.,
#Guagliardi, A., Moliterni, A. G. G., Polidori, G., Spagna, R. (1997).
#<i>SIR97</i>. A Package for Crystal Structure Solution by Direct Methods #and
Refinement, Bari, Rome, Italy.

# use this reference if <i>SIR2002</i> was used for solving of the structure
#Burla, M.C., Camalli, M., Carrozzini, B., Cascarano, G., Giacovazzo, C.,
#Polidori, G., Spagna, R. #<i>SIR2002</i>: the program, J. Appl. Cryst,
(2003). <i>36</i>, 1103.

# use this reference if <i>SIR2011</i> was used for solving of the structure
#Burla, M.C., Caliandro, R., Camalli, M., Carrozzini, B., Cascarano, #G.L.,
Giacovazzo, C., Mallamo. M., Mazzone, A., Polidori, G., Spagna, R.
#<i>SIR2011</i>: a new package for crystal structure determination and
refinement, #J.Appl.Cryst. (2012). 45, 357-361

# enable this reference if bond valences were calculated #Brown, I. D. (1996).
<i>J. Appl. Cryst.</i> <b>29</b>, 479--480.

# enable this reference if <i>X-SHAPE</i> wase used for crystal shape
refinement #Stoe & Cie (1998). <i>X-SHAPE</i>. Stoe & Cie, Darmstadt, Germany.

# enable this reference if Flack coefficient was refined #Flack, H. D. (1983).
<i>Acta Cryst.</i> A<b>39</b>, 876--881.
;
_publ_section_figure_captions
;

;

_publ_section_table_legends
?

#=======================================================================
data_I
_publcif_datablock.id '{99feef2a-ef36-4605-8182-2b3aa0ed59fc}'

#=======================================================================

# 5. CHEMICAL DATA

_chemical_name_systematic                GaMo4Se8
_chemical_name_common                    GaMo4Se8
_chemical_formula_moiety                 'Ga Mo4 Se8'
_chemical_formula_structural             GaMo4Se8
_chemical_formula_analytical             N/A
_chemical_formula_iupac                  GaMo4Se8
_chemical_formula_sum                    'Ga1 Mo4 Se8'
_chemical_formula_weight                 1085.2
_chemical_melting_point                  ?
_chemical_compound_source                ?
_chemical_absolute_configuration         ?

#=======================================================================

# 6. CRYSTAL DATA

_symmetry_cell_setting                   cubic
_symmetry_space_group_name_H-M           'F -4 3 m'
_symmetry_space_group_name_Hall          'F -4 2 3'
_symmetry_Int_Tables_number              216

loop_
 _space_group_symop_id
 _space_group_symop_operation_xyz
 1   x,y,z
 2   -x,-y,z
 3   -x,y,-z
 4   x,-y,-z
 5   z,x,y
 6   z,-x,-y
 7   -z,-x,y
 8   -z,x,-y
 9   y,z,x
 10  -y,z,-x
 11  y,-z,-x
 12  -y,-z,x
 13  y,x,z
 14  -y,-x,z
 15  y,-x,-z
 16  -y,x,-z
 17  x,z,y
 18  -x,z,-y
 19  -x,-z,y
 20  x,-z,-y
 21  z,y,x
 22  z,-y,-x
 23  -z,y,-x
 24  -z,-y,x
 25  x,y+1/2,z+1/2
 26  -x,-y+1/2,z+1/2
 27  -x,y+1/2,-z+1/2
 28  x,-y+1/2,-z+1/2
 29  z,x+1/2,y+1/2
 30  z,-x+1/2,-y+1/2
 31  -z,-x+1/2,y+1/2
 32  -z,x+1/2,-y+1/2
 33  y,z+1/2,x+1/2
 34  -y,z+1/2,-x+1/2
 35  y,-z+1/2,-x+1/2
 36  -y,-z+1/2,x+1/2
 37  y,x+1/2,z+1/2
 38  -y,-x+1/2,z+1/2
 39  y,-x+1/2,-z+1/2
 40  -y,x+1/2,-z+1/2
 41  x,z+1/2,y+1/2
 42  -x,z+1/2,-y+1/2
 43  -x,-z+1/2,y+1/2
 44  x,-z+1/2,-y+1/2
 45  z,y+1/2,x+1/2
 46  z,-y+1/2,-x+1/2
 47  -z,y+1/2,-x+1/2
 48  -z,-y+1/2,x+1/2
 49  x+1/2,y,z+1/2
 50  -x+1/2,-y,z+1/2
 51  -x+1/2,y,-z+1/2
 52  x+1/2,-y,-z+1/2
 53  z+1/2,x,y+1/2
 54  z+1/2,-x,-y+1/2
 55  -z+1/2,-x,y+1/2
 56  -z+1/2,x,-y+1/2
 57  y+1/2,z,x+1/2
 58  -y+1/2,z,-x+1/2
 59  y+1/2,-z,-x+1/2
 60  -y+1/2,-z,x+1/2
 61  y+1/2,x,z+1/2
 62  -y+1/2,-x,z+1/2
 63  y+1/2,-x,-z+1/2
 64  -y+1/2,x,-z+1/2
 65  x+1/2,z,y+1/2
 66  -x+1/2,z,-y+1/2
 67  -x+1/2,-z,y+1/2
 68  x+1/2,-z,-y+1/2
 69  z+1/2,y,x+1/2
 70  z+1/2,-y,-x+1/2
 71  -z+1/2,y,-x+1/2
 72  -z+1/2,-y,x+1/2
 73  x+1/2,y+1/2,z
 74  -x+1/2,-y+1/2,z
 75  -x+1/2,y+1/2,-z
 76  x+1/2,-y+1/2,-z
 77  z+1/2,x+1/2,y
 78  z+1/2,-x+1/2,-y
 79  -z+1/2,-x+1/2,y
 80  -z+1/2,x+1/2,-y
 81  y+1/2,z+1/2,x
 82  -y+1/2,z+1/2,-x
 83  y+1/2,-z+1/2,-x
 84  -y+1/2,-z+1/2,x
 85  y+1/2,x+1/2,z
 86  -y+1/2,-x+1/2,z
 87  y+1/2,-x+1/2,-z
 88  -y+1/2,x+1/2,-z
 89  x+1/2,z+1/2,y
 90  -x+1/2,z+1/2,-y
 91  -x+1/2,-z+1/2,y
 92  x+1/2,-z+1/2,-y
 93  z+1/2,y+1/2,x
 94  z+1/2,-y+1/2,-x
 95  -z+1/2,y+1/2,-x
 96  -z+1/2,-y+1/2,x

_cell_length_a                           10.2022(6)
_cell_length_b                           10.2022(6)
_cell_length_c                           10.2022(6)
_cell_angle_alpha                        90
_cell_angle_beta                         90
_cell_angle_gamma                        90
_cell_volume                             1061.90(19)

loop_
 _twin_individual_id
 _twin_individual_mass_fraction_refined
 _twin_individual_twin_matrix_11
 _twin_individual_twin_matrix_12
 _twin_individual_twin_matrix_13
 _twin_individual_twin_matrix_21
 _twin_individual_twin_matrix_22
 _twin_individual_twin_matrix_23
 _twin_individual_twin_matrix_31
 _twin_individual_twin_matrix_32
 _twin_individual_twin_matrix_33
1 1.06(6)
1 0 0
0 1 0
0 0 1
2 -0.06(6)
-1 0 0
0 -1 0
0 0 -1

_cell_formula_units_Z                    4

_cell_measurement_reflns_used            724
_cell_measurement_theta_min              3.46
_cell_measurement_theta_max              26.14
_cell_measurement_temperature            300
_cell_special_details                    ?

_exptl_crystal_density_diffrn            6.7877
_exptl_crystal_density_meas              ?
_exptl_crystal_density_method            ?
_exptl_crystal_F_000                     1884

_exptl_absorpt_coefficient_mu            34.459
_exptl_crystal_description               'block'
_exptl_crystal_size_max                  0.324
_exptl_crystal_size_mid                  0.112
_exptl_crystal_size_min                  0.059
_exptl_crystal_size_rad                  ?
_exptl_crystal_colour                    'Black'
_exptl_absorpt_correction_type           multi-scan
_exptl_absorpt_process_details           
;
CrysAlisPro 1.171.39.46e (Rigaku Oxford Diffraction, 2018)
Empirical absorption correction using spherical harmonics,
 implemented in SCALE3 ABSPACK scaling algorithm.
;
_exptl_absorpt_correction_T_min          0.632
_exptl_absorpt_correction_T_max          1
loop_
 _exptl_crystal_face_index_h
 _exptl_crystal_face_index_k
 _exptl_crystal_face_index_l
 _exptl_crystal_face_perp_dist
 ? ? ? ?

#=======================================================================

# 7. EXPERIMENTAL DATA

_exptl_special_details                   ?

_diffrn_ambient_temperature              300
_diffrn_source                           'fine-focus sealed X-ray tube'
_diffrn_source_power                     ?
_diffrn_source_voltage                   ?
_diffrn_source_current                   ?
_diffrn_radiation_type                   'Mo K\a'
_diffrn_radiation_source                 'X-ray tube'
_diffrn_radiation_wavelength             0.71075
_diffrn_radiation_monochromator          'graphite'
_diffrn_measurement_device               'four-circle diffractometer'
_diffrn_measurement_device_type          'dtrek-CrysAlisPro-abstract goniometer imported rigaku-d*trek images'
_diffrn_detector                         'Rigaku Saturn724+ detector'
_diffrn_detector_area_resol_mean         ?
_diffrn_measurement_method               '\w scans'
_diffrn_measurement_specimen_support     ?

_diffrn_reflns_number                    724
_diffrn_reflns_theta_min                 3.46
_diffrn_reflns_theta_max                 26.14
_diffrn_reflns_theta_full                26.14
_diffrn_measured_fraction_theta_max      1
_diffrn_measured_fraction_theta_full     1
_diffrn_reflns_av_R_equivalents          0.0306
_diffrn_reflns_av_unetI/netI             0.0235
_diffrn_reflns_limit_h_min               -12
_diffrn_reflns_limit_h_max               12
_diffrn_reflns_limit_k_min               -12
_diffrn_reflns_limit_k_max               10
_diffrn_reflns_limit_l_min               -8
_diffrn_reflns_limit_l_max               12
_diffrn_reflns_reduction_process         ?

_diffrn_standards_number                 ?
_diffrn_standards_interval_count         ?
_diffrn_standards_interval_time          ?
_diffrn_standards_decay_%                ?
loop_
_diffrn_standard_refln_index_h
_diffrn_standard_refln_index_k
_diffrn_standard_refln_index_l
  ? ? ?

_diffrn_radiation_probe                  x-ray

#=======================================================================

# 8. REFINEMENT DATA

_refine_special_details
?

_reflns_number_total                     136
_reflns_number_gt                        121
_reflns_threshold_expression             'I>3\s(I)'

_refine_ls_structure_factor_coef         F
_refine_ls_R_factor_gt                   0.0186
_refine_ls_wR_factor_gt                  0.0229
_refine_ls_R_factor_all                  0.0214
_refine_ls_wR_factor_ref                 0.0230
_refine_ls_goodness_of_fit_ref           1.39
_refine_ls_goodness_of_fit_gt            1.48
_refine_ls_restrained_S_gt               ?
_refine_ls_restrained_S_all              ?
_refine_ls_number_reflns                 136
_refine_ls_number_parameters             13
_refine_ls_number_restraints             0
_refine_ls_number_constraints            0
_refine_ls_weighting_scheme              sigma
_refine_ls_weighting_details             'w=1/(\s^2^(F)+0.0001F^2^)'
_refine_ls_hydrogen_treatment            ?
_refine_ls_shift/su_max                  0.0020
_refine_ls_shift/su_mean                 0.0007
_refine_diff_density_max                 ?
_refine_diff_density_min                 ?
_refine_ls_extinction_method             'SHELXL-2017/1 (Sheldrick, 2015)'
_refine_ls_extinction_coef               0.00297(18)
_refine_ls_extinction_expression         'Fc^*^=kFc[1+0.001xFc^2^\l^3^/sin(2\q)]^-1/4^'
_refine_ls_abs_structure_details
;  57 of Friedel pairs used in the refinement
;
_refine_ls_abs_structure_Flack           -0.06(6)
_refine_ls_abs_structure_Rogers          ?

loop_
 _atom_type_symbol
 _atom_type_scat_dispersion_real
 _atom_type_scat_dispersion_imag
 _atom_type_scat_source
 Ga   0.2307  1.6083
 'International Tables Vol C tables 4.2.6.8 and 6.1.1.1'
 Mo  -1.6832  0.6857
 'International Tables Vol C tables 4.2.6.8 and 6.1.1.1'
 Se  -0.0929  2.2259
 'International Tables Vol C tables 4.2.6.8 and 6.1.1.1'

_computing_data_collection               ?
_computing_cell_refinement               ?
_computing_data_reduction                ?
_computing_structure_solution            ?
_computing_structure_refinement          ?
_computing_molecular_graphics            ?
_computing_publication_material          ?

loop_
 _restr_distance_atom_site_label_1
 _restr_distance_site_symmetry_1
 _restr_distance_atom_site_label_2
 _restr_distance_site_symmetry_2
 _restr_distance_target
 _restr_distance_target_weight_param
 ? ? ? ? ? ?

loop_
 _restr_angle_atom_site_label_1
 _restr_angle_site_symmetry_1
 _restr_angle_atom_site_label_2
 _restr_angle_site_symmetry_2
 _restr_angle_atom_site_label_3
 _restr_angle_site_symmetry_3
 _restr_angle_target
 _restr_angle_target_weight_param
 ? ? ? ? ? ? ? ?

loop_
 _restr_torsion_atom_site_label_1
 _restr_torsion_site_symmetry_1
 _restr_torsion_atom_site_label_2
 _restr_torsion_site_symmetry_2
 _restr_torsion_atom_site_label_3
 _restr_torsion_site_symmetry_3
 _restr_torsion_atom_site_label_4
 _restr_torsion_site_symmetry_4
 _restr_torsion_angle_target
 _restr_torsion_weight_param
 ? ? ? ? ? ? ? ? ? ?

loop_
 _restr_equal_distance_atom_site_label_1
 _restr_equal_distance_site_symmetry_1
 _restr_equal_distance_atom_site_label_2
 _restr_equal_distance_site_symmetry_2
 _restr_equal_distance_class_class_id
 _restr_equal_distance_class_target_weight_param
 ? ? ? ? ? ?

loop_
 _restr_equal_angle_atom_site_label_1
 _restr_equal_angle_site_symmetry_1
 _restr_equal_angle_atom_site_label_2
 _restr_equal_angle_site_symmetry_2
 _restr_equal_angle_atom_site_label_3
 _restr_equal_angle_site_symmetry_3
 _restr_equal_angle_class_class_id
 _restr_equal_angle_class_target_weight_param
 ? ? ? ? ? ? ? ?

loop_
 _restr_equal_torsion_atom_site_label_1
 _restr_equal_torsion_site_symmetry_1
 _restr_equal_torsion_atom_site_label_2
 _restr_equal_torsion_site_symmetry_2
 _restr_equal_torsion_atom_site_label_3
 _restr_equal_torsion_site_symmetry_3
 _restr_equal_torsion_atom_site_label_4
 _restr_equal_torsion_site_symmetry_4
 _restr_equal_torsion_class_class_id
 _restr_equal_torsion_class_target_weight_param
 ? ? ? ? ? ? ? ? ? ?


#=======================================================================

# 9. ATOMIC COORDINATES AND DISPLACEMENT PARAMETERS

loop_
 _atom_site_label
 _atom_site_type_symbol
 _atom_site_fract_x
 _atom_site_fract_y
 _atom_site_fract_z
 _atom_site_adp_type
 _atom_site_U_iso_or_equiv
 _atom_site_site_symmetry_multiplicity
 _atom_site_occupancy
 _atom_site_calc_flag
 _atom_site_refinement_flags
 _atom_site_disorder_assembly
 _atom_site_disorder_group
  Mo1 Mo 0.60083(8) 0.60083(8) 0.60083(8) Uani 0.0025(2) 16 1 d . . .
  Se1 Se 0.36393(11) 0.36393(11) 0.36393(11) Uani 0.0039(3) 16 1 d . . .
  Se2 Se 0.86354(11) 0.86354(11) 0.86354(11) Uani 0.0031(3) 16 1 d . . .
  Ga1 Ga 0 0 0 Uiso 0.0036(9) 4 1 d . . .

loop_
 _atom_site_aniso_label
 _atom_site_aniso_type_symbol
 _atom_site_aniso_U_11
 _atom_site_aniso_U_22
 _atom_site_aniso_U_33
 _atom_site_aniso_U_12
 _atom_site_aniso_U_13
 _atom_site_aniso_U_23
 Mo1 Mo 0.0025(4) 0.0025(4) 0.0025(4) 0.0002(3) 0.0002(3) 0.0002(3)
 Se1 Se 0.0039(6) 0.0039(6) 0.0039(6) -0.0010(4) -0.0010(4) -0.0010(4)
 Se2 Se 0.0031(6) 0.0031(6) 0.0031(6) -0.0005(4) -0.0005(4) -0.0005(4)

loop_
 _jana_atom_site_ADP_C_label
 _jana_atom_site_ADP_C_type_symbol
 _jana_atom_site_ADP_C_111
 _jana_atom_site_ADP_C_112
 _jana_atom_site_ADP_C_113
 _jana_atom_site_ADP_C_122
 _jana_atom_site_ADP_C_123
 _jana_atom_site_ADP_C_133
 _jana_atom_site_ADP_C_222
 _jana_atom_site_ADP_C_223
 _jana_atom_site_ADP_C_233
 _jana_atom_site_ADP_C_333
 ? ? ? ? ? ? ? ? ? ? ? ?

loop_
 _jana_atom_site_ADP_D_label
 _jana_atom_site_ADP_D_type_symbol
 _jana_atom_site_ADP_D_1111
 _jana_atom_site_ADP_D_1112
 _jana_atom_site_ADP_D_1113
 _jana_atom_site_ADP_D_1122
 _jana_atom_site_ADP_D_1123
 _jana_atom_site_ADP_D_1133
 _jana_atom_site_ADP_D_1222
 _jana_atom_site_ADP_D_1223
 _jana_atom_site_ADP_D_1233
 _jana_atom_site_ADP_D_1333
 _jana_atom_site_ADP_D_2222
 _jana_atom_site_ADP_D_2223
 _jana_atom_site_ADP_D_2233
 _jana_atom_site_ADP_D_2333
 _jana_atom_site_ADP_D_3333
 ? ? ? ? ? ? ? ? ? ? ? ? ? ? ? ? ?

loop_
 _jana_atom_site_ADP_E_label
 _jana_atom_site_ADP_E_type_symbol
 _jana_atom_site_ADP_E_11111
 _jana_atom_site_ADP_E_11112
 _jana_atom_site_ADP_E_11113
 _jana_atom_site_ADP_E_11122
 _jana_atom_site_ADP_E_11123
 _jana_atom_site_ADP_E_11133
 _jana_atom_site_ADP_E_11222
 _jana_atom_site_ADP_E_11223
 _jana_atom_site_ADP_E_11233
 _jana_atom_site_ADP_E_11333
 _jana_atom_site_ADP_E_12222
 _jana_atom_site_ADP_E_12223
 _jana_atom_site_ADP_E_12233
 _jana_atom_site_ADP_E_12333
 _jana_atom_site_ADP_E_13333
 _jana_atom_site_ADP_E_22222
 _jana_atom_site_ADP_E_22223
 _jana_atom_site_ADP_E_22233
 _jana_atom_site_ADP_E_22333
 _jana_atom_site_ADP_E_23333
 _jana_atom_site_ADP_E_33333
 ? ? ? ? ? ? ? ? ? ? ? ? ? ? ? ? ? ? ? ? ? ? ?

loop_
 _jana_atom_site_ADP_F_label
 _jana_atom_site_ADP_F_type_symbol
 _jana_atom_site_ADP_F_111111
 _jana_atom_site_ADP_F_111112
 _jana_atom_site_ADP_F_111113
 _jana_atom_site_ADP_F_111122
 _jana_atom_site_ADP_F_111123
 _jana_atom_site_ADP_F_111133
 _jana_atom_site_ADP_F_111222
 _jana_atom_site_ADP_F_111223
 _jana_atom_site_ADP_F_111233
 _jana_atom_site_ADP_F_111333
 _jana_atom_site_ADP_F_112222
 _jana_atom_site_ADP_F_112223
 _jana_atom_site_ADP_F_112233
 _jana_atom_site_ADP_F_112333
 _jana_atom_site_ADP_F_113333
 _jana_atom_site_ADP_F_122222
 _jana_atom_site_ADP_F_122223
 _jana_atom_site_ADP_F_122233
 _jana_atom_site_ADP_F_122333
 _jana_atom_site_ADP_F_123333
 _jana_atom_site_ADP_F_133333
 _jana_atom_site_ADP_F_222222
 _jana_atom_site_ADP_F_222223
 _jana_atom_site_ADP_F_222233
 _jana_atom_site_ADP_F_222333
 _jana_atom_site_ADP_F_223333
 _jana_atom_site_ADP_F_233333
 _jana_atom_site_ADP_F_333333
 ? ? ? ? ? ? ? ? ? ? ? ? ? ? ? ? ? ? ? ? ? ? ? ? ? ? ? ? ? ?


#=======================================================================

# 10. MOLECULAR GEOMETRY


loop_
 _geom_bond_atom_site_label_1
 _geom_bond_atom_site_label_2
 _geom_bond_site_symmetry_1
 _geom_bond_site_symmetry_2
 _geom_bond_distance
 _geom_bond_publ_flag
  Mo1 Mo1 . 2_665 2.9094(12) ?
  Mo1 Mo1 . 3_656 2.9094(12) ?
  Mo1 Mo1 . 4_566 2.9094(12) ?
  Mo1 Se1 . 2_665 2.4698(14) ?
  Mo1 Se1 . 3_656 2.4698(14) ?
  Mo1 Se1 . 4_566 2.4698(14) ?
  Mo1 Se2 . 74_665 2.7292(14) ?
  Mo1 Se2 . 51_656 2.7292(14) ?
  Mo1 Se2 . 28_566 2.7292(14) ?
  Se2 Ga1 . 1_666 2.4113(12) ?

loop_
 _geom_angle_atom_site_label_1
 _geom_angle_atom_site_label_2
 _geom_angle_atom_site_label_3
 _geom_angle_site_symmetry_1
 _geom_angle_site_symmetry_2
 _geom_angle_site_symmetry_3
 _geom_angle
 _geom_angle_publ_flag
  Mo1 Mo1 Mo1 2_665 . 3_656 60.00(3) ?
  Mo1 Mo1 Mo1 2_665 . 4_566 60.00(3) ?
  Mo1 Mo1 Se1 2_665 . 2_665 101.88(4) ?
  Mo1 Mo1 Se1 2_665 . 3_656 53.91(3) ?
  Mo1 Mo1 Se1 2_665 . 4_566 53.91(3) ?
  Mo1 Mo1 Se2 2_665 . 74_665 100.86(4) ?
  Mo1 Mo1 Se2 2_665 . 51_656 142.06(4) ?
  Mo1 Mo1 Se2 2_665 . 28_566 142.06(4) ?
  Mo1 Mo1 Mo1 3_656 . 4_566 60.00(3) ?
  Mo1 Mo1 Se1 3_656 . 2_665 53.91(3) ?
  Mo1 Mo1 Se1 3_656 . 3_656 101.88(4) ?
  Mo1 Mo1 Se1 3_656 . 4_566 53.91(3) ?
  Mo1 Mo1 Se2 3_656 . 74_665 142.06(4) ?
  Mo1 Mo1 Se2 3_656 . 51_656 100.86(4) ?
  Mo1 Mo1 Se2 3_656 . 28_566 142.06(4) ?
  Mo1 Mo1 Se1 4_566 . 2_665 53.91(3) ?
  Mo1 Mo1 Se1 4_566 . 3_656 53.91(3) ?
  Mo1 Mo1 Se1 4_566 . 4_566 101.88(4) ?
  Mo1 Mo1 Se2 4_566 . 74_665 142.06(4) ?
  Mo1 Mo1 Se2 4_566 . 51_656 142.06(4) ?
  Mo1 Mo1 Se2 4_566 . 28_566 100.86(4) ?
  Se1 Mo1 Se1 2_665 . 3_656 105.29(5) ?
  Se1 Mo1 Se1 2_665 . 4_566 105.29(5) ?
  Se1 Mo1 Se2 2_665 . 74_665 157.26(5) ?
  Se1 Mo1 Se2 2_665 . 51_656 88.16(4) ?
  Se1 Mo1 Se2 2_665 . 28_566 88.16(4) ?
  Se1 Mo1 Se1 3_656 . 4_566 105.29(5) ?
  Se1 Mo1 Se2 3_656 . 74_665 88.16(4) ?
  Se1 Mo1 Se2 3_656 . 51_656 157.26(5) ?
  Se1 Mo1 Se2 3_656 . 28_566 88.16(4) ?
  Se1 Mo1 Se2 4_566 . 74_665 88.16(4) ?
  Se1 Mo1 Se2 4_566 . 51_656 88.16(4) ?
  Se1 Mo1 Se2 4_566 . 28_566 157.26(5) ?
  Se2 Mo1 Se2 74_665 . 51_656 73.78(4) ?
  Se2 Mo1 Se2 74_665 . 28_566 73.78(4) ?
  Se2 Mo1 Se2 51_656 . 28_566 73.78(4) ?
  Mo1 Se1 Mo1 2_665 . 3_656 72.17(4) ?
  Mo1 Se1 Mo1 2_665 . 4_566 72.17(4) ?
  Mo1 Se1 Mo1 3_656 . 4_566 72.17(4) ?
  Mo1 Se2 Mo1 74_665 . 51_656 104.12(5) ?
  Mo1 Se2 Mo1 74_665 . 28_566 104.12(5) ?
  Mo1 Se2 Ga1 74_665 . 1_666 114.41(5) ?
  Mo1 Se2 Mo1 51_656 . 28_566 104.12(5) ?
  Mo1 Se2 Ga1 51_656 . 1_666 114.41(5) ?
  Mo1 Se2 Ga1 28_566 . 1_666 114.41(5) ?
  Se2 Ga1 Se2 1_444 . 2_664 109.47(4) ?
  Se2 Ga1 Se2 1_444 . 3_646 109.47(4) ?
  Se2 Ga1 Se2 1_444 . 4_466 109.47(4) ?
  Se2 Ga1 Se2 2_664 . 3_646 109.47(4) ?
  Se2 Ga1 Se2 2_664 . 4_466 109.47(4) ?
  Se2 Ga1 Se2 3_646 . 4_466 109.47(4) ?

loop_
 _geom_torsion_atom_site_label_1
 _geom_torsion_atom_site_label_2
 _geom_torsion_atom_site_label_3
 _geom_torsion_atom_site_label_4
 _geom_torsion_site_symmetry_1
 _geom_torsion_site_symmetry_2
 _geom_torsion_site_symmetry_3
 _geom_torsion_site_symmetry_4
 _geom_torsion
 _geom_torsion_publ_flag
 ? ? ? ? ? ? ? ? ? ?

loop_
 _geom_hbond_atom_site_label_D
 _geom_hbond_atom_site_label_H
 _geom_hbond_atom_site_label_A
 _geom_hbond_site_symmetry_D
 _geom_hbond_site_symmetry_H
 _geom_hbond_site_symmetry_A
 _geom_hbond_distance_DH
 _geom_hbond_distance_HA
 _geom_hbond_distance_DA
 _geom_hbond_angle_DHA
 _geom_hbond_publ_flag
 ? ? ? ? ? ? ? ? ? ? ?


#=======================================================================

# 11. STRUCTURE-FACTOR LIST

loop_
 _refln_index_h
 _refln_index_k
 _refln_index_l
 _refln_F_squared_calc
 _refln_F_squared_meas
 _refln_F_squared_sigma
 _refln_observed_status
   1   1   1   56656.   59779.    1750. o
  -1   1   1   54958.   56318.    1156. o
   0   0   2   22846.   21778.     492. o
   0   2   2   31337.   31356.     479. o
   2   2   2  179685.  179983.    3582. o
  -2   2   2  190456.  199704.    5622. o
   1   1   3   79613.   78994.    1044. o
  -1   1   3   77087.   74288.    1117. o
   1   3   3   71632.   70656.    1004. o
  -1   3   3   67601.   66198.     882. o
   3   3   3  160154.  155441.    3198. o
  -3   3   3  155548.  151238.    4490. o
   0   0   4 1293980. 1235760.   19218. o
   0   2   4    8296.    8481.     216. o
   2   2   4  213575.  207866.    2208. o
  -2   2   4  215912.  211487.    3012. o
   0   4   4 1159360. 1141100.   15596. o
   2   4   4   11622.   11472.     403. o
  -2   4   4   11955.   10931.     478. o
   4   4   4  562707.  540317.   14764. o
  -4   4   4  556821.  573615.   16003. o
   1   1   5  150763.  153144.    2208. o
  -1   1   5  150624.  148845.    1959. o
   1   3   5     722.     604.     230. <
  -1   3   5     831.     638.     270. <
   3   3   5   15916.   15543.     404. o
  -3   3   5   16101.   15253.     556. o
   1   5   5   54903.   55445.    1138. o
  -1   5   5   54489.   54780.    1162. o
   3   5   5   37959.   37842.     782. o
  -3   5   5   37978.   36212.    1038. o
   5   5   5  168455.  175680.    3868. o
   0   0   6    3354.    3521.     439. o
   0   2   6    2899.    3189.     265. o
   2   2   6  165527.  168526.    2029. o
  -2   2   6  162821.  162368.    2218. o
   0   4   6    3885.    4207.     375. o
   2   4   6  118058.  121891.    1196. o
  -2   4   6  119421.  119051.    1272. o
   4   4   6   17698.   17595.     553. o
  -4   4   6   13159.   12809.     812. o
   0   6   6  147450.  152432.    2547. o
   2   6   6  142308.  146539.    2217. o
  -2   6   6  155576.  154009.    2329. o
   4   6   6   74984.   66220.    1221. o
  -4   6   6   80848.   77703.    1850. o
   6   6   6   98576.   99478.    2826. o
  -6   6   6  115771.  110468.    4299. o
   1   1   7   36817.   38742.     791. o
  -1   1   7   39119.   40465.     759. o
   1   3   7   39426.   41028.     689. o
  -1   3   7   42585.   43168.     657. o
   3   3   7   97790.  100522.    1348. o
  -3   3   7  102961.  103417.    1649. o
   1   5   7      89.     253.     506. <
  -1   5   7      52.     414.     540. <
   3   5   7    8718.    7921.     492. o
  -3   5   7    8550.    9161.     724. o
   5   5   7   20826.   10988.     976. o
  -5   5   7   20964.   19746.    1192. o
   1   7   7   32612.   33675.    1436. o
  -1   7   7   29459.   32042.    1834. o
   3   7   7   75913.   79889.    1723. o
  -3   7   7   72291.   71809.    1843. o
   5   7   7    5937.    5115.    1103. o
  -5   7   7    6075.    6038.    1356. o
   7   7   7   59399.   61820.    3676. o
  -7   7   7   64149.   60287.    3923. o
   0   0   8  532540.  559197.   11043. o
   0   2   8    1011.    1237.     489. <
   2   2   8  388199.  404530.    4616. o
  -2   2   8  386452.  391125.    5144. o
   0   4   8  254454.  258842.    2789. o
   2   4   8   21946.   22685.     641. o
  -2   4   8   15123.   15517.     650. o
   4   4   8  332785.  347277.    5196. o
  -4   4   8  321179.  314724.    3620. o
   0   6   8   27638.   27253.     958. o
   2   6   8  180909.  185862.    1980. o
  -2   6   8  182701.  182957.    2682. o
   4   6   8    5086.    4657.     650. o
  -4   6   8    2025.    1736.    1004. <
   6   6   8  125855.  132808.    3257. o
  -6   6   8  127751.  118844.    2885. o
   0   8   8  184223.  180835.    4289. o
   2   8   8   11575.   11070.    1571. o
  -2   8   8   11851.   11520.    1814. o
   4   8   8  117539.  122119.    2237. o
  -4   8   8  102638.   96285.    3257. o
   1   1   9   16864.   16790.     747. o
  -1   1   9   17727.   17793.    1026. o
   1   3   9   27144.   27824.     736. o
  -1   3   9   28976.   29372.     835. o
   3   3   9   23321.   24350.    1197. o
  -3   3   9   25708.   26685.    1282. o
   1   5   9   68984.   68137.    1131. o
  -1   5   9   68546.   69489.    1186. o
   3   5   9     679.    1000.     701. <
  -3   5   9     668.     920.     949. <
   5   5   9   33808.   32702.    2254. o
  -5   5   9   33149.   30015.    1748. o
   1   7   9   18805.   19705.    1048. o
  -1   7   9   17452.   16822.    1340. o
   3   7   9   21736.   22139.     961. o
  -3   7   9   19081.   17789.    1424. o
   5   7   9     128.     230.    1207. <
  -5   7   9     234.     443.    1333. <
   0   0  10    1216.    1058.    1271. <
   0   2  10   38580.   40937.     971. o
   2   2  10  142527.  150695.    2311. o
  -2   2  10  148241.  150795.    2544. o
   0   4  10   17741.   18492.    1031. o
   2   4  10   15454.   16162.     804. o
  -2   4  10   18100.   18151.    1308. o
   4   4  10    2139.    1845.    1533. <
  -4   4  10    4297.    4156.    1733. <
   0   6  10   82807.   80813.    1653. o
   2   6  10   89080.   91820.    1641. o
  -2   6  10   95772.   92147.    1763. o
   4   6  10  113517.  118479.    2444. o
  -4   6  10  120001.  111080.    2354. o
   1   1  11   12688.   13670.    1426. o
  -1   1  11   11834.   13133.    1531. o
   1   3  11   22895.   23961.    1114. o
  -1   3  11   20988.   21064.    1268. o
   3   3  11   25716.   26125.    1887. o
  -3   3  11   23386.   22004.    1831. o
   1   5  11   46520.   46526.    1513. o
  -1   5  11   46973.   44372.    1797. o
   3   5  11     344.    -167.    1391. <
  -3   5  11     370.    -241.    1575. <
   0   0  12   33669.   32103.    2288. o
   0   2  12   12745.   12284.    1339. o
   2   2  12  314107.  338284.    6526. o
  -2   2  12  314663.  294744.    5232. o
   0   4  12   70063.   63002.    2423. o


loop_
 _twin_refln_datum_id
 _twin_refln_individual_id
 _twin_refln_index_h
 _twin_refln_index_k
 _twin_refln_index_l
 _twin_refln_F_squared_calc
 _twin_refln_F_squared_meas
 _twin_refln_F_squared_sigma
 _twin_refln_include_status
 ? ? ? ? ? ? ? ? ?

_publcif_info_exptl_table_max_cols 4
_publcif_info_exptl_table_use_headnotes n

loop_
_publcif_info_datablock.id
_publcif_info_datablock.publ_exptl
_publcif_info_datablock.publ_geom
_publcif_info_datablock.structure
'{d0a9e69d-4f5a-40cd-affe-cd3f8f416983}' ? ? ?
'{99feef2a-ef36-4605-8182-2b3aa0ed59fc}' y y y

loop_
_publcif_info_exptl_table_extra_item
sin_theta_over_lambda_max

loop_
_publcif_info_exptl_table_header_item
?

loop_
_publcif_info_tables.block_id
_publcif_info_tables.reference_item
"{d0a9e69d-4f5a-40cd-affe-cd3f8f416983}" "_publcif_info_datablock.publ_exptl"

loop_
_publcif_info_cif.paper_type
 ?


_publcif_funding_html
;
;
