# Supplementary material for: Mode Crystallography Analysis through the Structural Phase Transition and Magnetic Critical Behavior of the Lacunar Spinel GaMo4Se8
Source: Chem Mater. 2021 Jul 6;33(14):5718–29. doi: 10.1021/acs.chemmater.1c01448 (PMC8382239; doi:10.1021/acs.chemmater.1c01448)
Supplement: Supplementary file 10 — cm1c01448_si_010.cif [file cm1c01448_si_010.cif]

#=======================================================================
data_global

_audit_update_record
;
2021-03-11 # Formatted by publCIF

;
_publcif_datablock.id '{eac5723a-cf07-455c-8d01-a3386639bc1a}'

# publcif _publ_body_element loop start
loop_
_publ_body_element
_publ_body_title
_publ_body_contents

 section 
;
Introduction
; 
;

;
 section 
;
Experimental
; 
;

;
 subsection 
;
Synthesis and crystallization
; 
;

;
 subsection 
;
Refinement
;
;
Crystal data, data collection and structure refinement details are summarized
in Table 1.
;

 section 
;
Results and discussion
; 
;

;
# publcif _publ_body_element loop end
#=======================================================================

_audit_creation_method                   'Jana2006 Version : 31/08/2019'


# 1. PROCESSING SUMMARY (IUCr Office Use Only)

_journal_date_recd_electronic            ?
_journal_date_to_coeditor                ?
_journal_date_from_coeditor              ?
_journal_date_accepted                   ?
_journal_date_printers_first             ?
_journal_date_printers_final             ?
_journal_date_proofs_out                 ?
_journal_date_proofs_in                  ?
_journal_coeditor_name                   ?
_journal_coeditor_code                   ?
_journal_coeditor_notes
?
_journal_techeditor_code                 ?
_journal_paper_category                  ?
_journal_techeditor_notes
?
_journal_coden_ASTM                      ?
_journal_name_full                       'Acta Crystallographica Section C'
_journal_year                            ?
_journal_volume                          ?
_journal_issue                           ?
_journal_page_first                      ?
_journal_page_last                       ?
_journal_suppl_publ_number               ?
_journal_suppl_publ_pages                ?

#=======================================================================

# 2. SUBMISSION DETAILS

_publ_contact_author_name                'Jonathan Alaria'
_publ_contact_author_address  'Department of Physics, University of Liverpool'
_publ_contact_author_email               alariaj@liverpool.ac.uk
_publ_contact_author_fax                 N/A
_publ_contact_author_phone               N/A

_publ_requested_journal                  'Acta Crystallographica Section C'
_publ_requested_category                 ?

_publ_contact_letter
?

#=======================================================================

# 3. TITLE AND AUTHOR LIST

_publ_section_title
;
Mode crystallography analysis through thestructural phase transition and
magneticcritical behavior of the lacunar spinel GaMo4Se8
;

_publ_section_title_footnote
.
loop_
 _publ_author_name
 _publ_author_footnote
 _publ_author_address
; J. Alaria, K. Routledge, P. Vir, N. Cook, P. A. E.
 Murgatroyd, S. J. Ahmed, S. N. Savvin, J. B. Claridge,
;
; ?      # footnote
;
; aDepartment of Physics, University of Liverpool, United
 bDiffraction Group, Institut Laue-Langevin, Grenoble, France
cDepartment of Chemistry, University of Liverpool, United Kingdom
;

#=======================================================================

# 4. TEXT

_publ_section_synopsis
.
_publ_section_abstract
;
(type here to add)
;

_publ_section_introduction
?
_publ_section_experimental
?
_publ_section_exptl_prep
;

;

_publ_section_exptl_refinement
;

;

_publ_section_exptl_solution
?
_publ_section_discussion
?
_publ_section_acknowledgements
;
(type here to add)
;

_publ_section_references
;
Petricek, V., Dusek, M. & Palatinus, L. (2014). <i>Z. Kristallogr.</i>
<b>229</b>(5), 345--352.

Palatinus, L. & Chapuis, G. (2007). <i>J. Appl. Cryst.</i> <b>40</b>, 786--790.

# enable this reference if Diamond ver. 2 was used for visualization
#Brandenburg, K. (1999). <i>DIAMOND</i>. Version. 2.1c. #Crystal Impact GbR,
Bonn, Germany.

# enable this reference if Diamond ver. 3 was used for visualization
#Brandenburg, K. & Putz, H. (2005). <i>DIAMOND</i> Version 3. #Crystal Impact
GbR, Postfach 1251, D-53002 Bonn, Germany.

# enable this reference if <i>SIR97</i> was used for solving of the structure
#Altomare, A., Burla, M. C., Camalli, M., Cascarano, G., Giacovazzo, C.,
#Guagliardi, A., Moliterni, A. G. G., Polidori, G., Spagna, R. (1997).
#<i>SIR97</i>. A Package for Crystal Structure Solution by Direct Methods #and
Refinement, Bari, Rome, Italy.

# use this reference if <i>SIR2002</i> was used for solving of the structure
#Burla, M.C., Camalli, M., Carrozzini, B., Cascarano, G., Giacovazzo, C.,
#Polidori, G., Spagna, R. #<i>SIR2002</i>: the program, J. Appl. Cryst,
(2003). <i>36</i>, 1103.

# use this reference if <i>SIR2011</i> was used for solving of the structure
#Burla, M.C., Caliandro, R., Camalli, M., Carrozzini, B., Cascarano, #G.L.,
Giacovazzo, C., Mallamo. M., Mazzone, A., Polidori, G., Spagna, R.
#<i>SIR2011</i>: a new package for crystal structure determination and
refinement, #J.Appl.Cryst. (2012). 45, 357-361

# enable this reference if bond valences were calculated #Brown, I. D. (1996).
<i>J. Appl. Cryst.</i> <b>29</b>, 479--480.

# enable this reference if <i>X-SHAPE</i> wase used for crystal shape
refinement #Stoe & Cie (1998). <i>X-SHAPE</i>. Stoe & Cie, Darmstadt, Germany.

# enable this reference if Flack coefficient was refined #Flack, H. D. (1983).
<i>Acta Cryst.</i> A<b>39</b>, 876--881.
;
_publ_section_figure_captions
;

;

_publ_section_table_legends
?

#=======================================================================
data_I
_publcif_datablock.id '{c86161e8-ac78-45c8-8321-f8470006b803}'

#=======================================================================

# 5. CHEMICAL DATA

_chemical_name_systematic                GaMo4Se8
_chemical_name_common                    GaMo4Se8
_chemical_formula_moiety                 'Ga Mo4 Se8'
_chemical_formula_structural             GaMo4Se8
_chemical_formula_analytical             N/A
_chemical_formula_iupac                  GaMo4Se8
_chemical_formula_sum                    'Ga1 Mo4 Se8'
_chemical_formula_weight                 1085.2
_chemical_melting_point                  ?
_chemical_compound_source                ?
_chemical_absolute_configuration         ?

#=======================================================================

# 6. CRYSTAL DATA

_symmetry_cell_setting                   cubic
_symmetry_space_group_name_H-M           'F -4 3 m'
_symmetry_space_group_name_Hall          'F -4 2 3'
_symmetry_Int_Tables_number              216

loop_
 _space_group_symop_id
 _space_group_symop_operation_xyz
 1   x,y,z
 2   -x,-y,z
 3   -x,y,-z
 4   x,-y,-z
 5   z,x,y
 6   z,-x,-y
 7   -z,-x,y
 8   -z,x,-y
 9   y,z,x
 10  -y,z,-x
 11  y,-z,-x
 12  -y,-z,x
 13  y,x,z
 14  -y,-x,z
 15  y,-x,-z
 16  -y,x,-z
 17  x,z,y
 18  -x,z,-y
 19  -x,-z,y
 20  x,-z,-y
 21  z,y,x
 22  z,-y,-x
 23  -z,y,-x
 24  -z,-y,x
 25  x,y+1/2,z+1/2
 26  -x,-y+1/2,z+1/2
 27  -x,y+1/2,-z+1/2
 28  x,-y+1/2,-z+1/2
 29  z,x+1/2,y+1/2
 30  z,-x+1/2,-y+1/2
 31  -z,-x+1/2,y+1/2
 32  -z,x+1/2,-y+1/2
 33  y,z+1/2,x+1/2
 34  -y,z+1/2,-x+1/2
 35  y,-z+1/2,-x+1/2
 36  -y,-z+1/2,x+1/2
 37  y,x+1/2,z+1/2
 38  -y,-x+1/2,z+1/2
 39  y,-x+1/2,-z+1/2
 40  -y,x+1/2,-z+1/2
 41  x,z+1/2,y+1/2
 42  -x,z+1/2,-y+1/2
 43  -x,-z+1/2,y+1/2
 44  x,-z+1/2,-y+1/2
 45  z,y+1/2,x+1/2
 46  z,-y+1/2,-x+1/2
 47  -z,y+1/2,-x+1/2
 48  -z,-y+1/2,x+1/2
 49  x+1/2,y,z+1/2
 50  -x+1/2,-y,z+1/2
 51  -x+1/2,y,-z+1/2
 52  x+1/2,-y,-z+1/2
 53  z+1/2,x,y+1/2
 54  z+1/2,-x,-y+1/2
 55  -z+1/2,-x,y+1/2
 56  -z+1/2,x,-y+1/2
 57  y+1/2,z,x+1/2
 58  -y+1/2,z,-x+1/2
 59  y+1/2,-z,-x+1/2
 60  -y+1/2,-z,x+1/2
 61  y+1/2,x,z+1/2
 62  -y+1/2,-x,z+1/2
 63  y+1/2,-x,-z+1/2
 64  -y+1/2,x,-z+1/2
 65  x+1/2,z,y+1/2
 66  -x+1/2,z,-y+1/2
 67  -x+1/2,-z,y+1/2
 68  x+1/2,-z,-y+1/2
 69  z+1/2,y,x+1/2
 70  z+1/2,-y,-x+1/2
 71  -z+1/2,y,-x+1/2
 72  -z+1/2,-y,x+1/2
 73  x+1/2,y+1/2,z
 74  -x+1/2,-y+1/2,z
 75  -x+1/2,y+1/2,-z
 76  x+1/2,-y+1/2,-z
 77  z+1/2,x+1/2,y
 78  z+1/2,-x+1/2,-y
 79  -z+1/2,-x+1/2,y
 80  -z+1/2,x+1/2,-y
 81  y+1/2,z+1/2,x
 82  -y+1/2,z+1/2,-x
 83  y+1/2,-z+1/2,-x
 84  -y+1/2,-z+1/2,x
 85  y+1/2,x+1/2,z
 86  -y+1/2,-x+1/2,z
 87  y+1/2,-x+1/2,-z
 88  -y+1/2,x+1/2,-z
 89  x+1/2,z+1/2,y
 90  -x+1/2,z+1/2,-y
 91  -x+1/2,-z+1/2,y
 92  x+1/2,-z+1/2,-y
 93  z+1/2,y+1/2,x
 94  z+1/2,-y+1/2,-x
 95  -z+1/2,y+1/2,-x
 96  -z+1/2,-y+1/2,x

_cell_length_a                           10.1608(6)
_cell_length_b                           10.1608(6)
_cell_length_c                           10.1608(6)
_cell_angle_alpha                        90
_cell_angle_beta                         90
_cell_angle_gamma                        90
_cell_volume                             1049.02(19)

loop_
 _twin_individual_id
 _twin_individual_mass_fraction_refined
 _twin_individual_twin_matrix_11
 _twin_individual_twin_matrix_12
 _twin_individual_twin_matrix_13
 _twin_individual_twin_matrix_21
 _twin_individual_twin_matrix_22
 _twin_individual_twin_matrix_23
 _twin_individual_twin_matrix_31
 _twin_individual_twin_matrix_32
 _twin_individual_twin_matrix_33
1 0.98(2)
1 0 0
0 1 0
0 0 1
2 0.02(2)
-1 0 0
0 -1 0
0 0 -1

_cell_formula_units_Z                    4

_cell_measurement_reflns_used            2560
_cell_measurement_theta_min              3.45
_cell_measurement_theta_max              26.22
_cell_measurement_temperature            100
_cell_special_details
?

_exptl_crystal_density_diffrn            6.871
_exptl_crystal_density_meas              ?
_exptl_crystal_density_method            ?
_exptl_crystal_F_000                     1884

_exptl_absorpt_coefficient_mu            34.882
_exptl_crystal_description               'block'
_exptl_crystal_size_max                  0.07
_exptl_crystal_size_mid                  0.06
_exptl_crystal_size_min                  0.01
_exptl_crystal_size_rad                  ?
_exptl_crystal_colour                    'Black'
_exptl_absorpt_correction_type           multi-scan
_exptl_absorpt_process_details
;
CrysAlisPro 1.171.39.46e (Rigaku Oxford Diffraction, 2018)
Empirical absorption correction using spherical harmonics,
 implemented in SCALE3 ABSPACK scaling algorithm.
;
_exptl_absorpt_correction_T_min          0.632
_exptl_absorpt_correction_T_max          1
loop_
 _exptl_crystal_face_index_h
 _exptl_crystal_face_index_k
 _exptl_crystal_face_index_l
 _exptl_crystal_face_perp_dist
 ? ? ? ?

#=======================================================================

# 7. EXPERIMENTAL DATA

_exptl_special_details                   ?

_diffrn_ambient_temperature              100
_diffrn_source                           'fine-focus sealed X-ray tube'
_diffrn_source_power                     ?
_diffrn_source_voltage                   ?
_diffrn_source_current                   ?
_diffrn_radiation_type                   'Mo K\a'
_diffrn_radiation_source                 'X-ray tube'
_diffrn_radiation_wavelength             0.71073
_diffrn_radiation_monochromator          'graphite'
_diffrn_measurement_device               'four-circle diffractometer'
_diffrn_measurement_device_type          'dtrek-CrysAlisPro-abstract goniometer imported rigaku-d*trek images'
_diffrn_detector                         'CCD plate'
_diffrn_detector_area_resol_mean         ?
_diffrn_measurement_method               '\w scans'
_diffrn_measurement_specimen_support     ?

_diffrn_reflns_number                    3052
_diffrn_reflns_theta_min                 3.47
_diffrn_reflns_theta_max                 26.26
_diffrn_reflns_theta_full                26.26
_diffrn_measured_fraction_theta_max      1
_diffrn_measured_fraction_theta_full     1
_diffrn_reflns_av_R_equivalents          0.0364
_diffrn_reflns_av_unetI/netI             0.0058
_diffrn_reflns_limit_h_min               -12
_diffrn_reflns_limit_h_max               12
_diffrn_reflns_limit_k_min               -12
_diffrn_reflns_limit_k_max               10
_diffrn_reflns_limit_l_min               -12
_diffrn_reflns_limit_l_max               12
_diffrn_reflns_reduction_process         ?

_diffrn_standards_number                 ?
_diffrn_standards_interval_count         ?
_diffrn_standards_interval_time          ?
_diffrn_standards_decay_%                ?
loop_
_diffrn_standard_refln_index_h
_diffrn_standard_refln_index_k
_diffrn_standard_refln_index_l
  ? ? ?

_diffrn_radiation_probe                  x-ray

#=======================================================================

# 8. REFINEMENT DATA

_refine_special_details
?

_reflns_number_total                     137
_reflns_number_gt                        137
_reflns_threshold_expression             'I>3\s(I)'

_refine_ls_structure_factor_coef         F
_refine_ls_R_factor_gt                   0.0086
_refine_ls_wR_factor_gt                  0.0136
_refine_ls_R_factor_all                  0.0086
_refine_ls_wR_factor_ref                 0.0136
_refine_ls_goodness_of_fit_ref           1.19
_refine_ls_goodness_of_fit_gt            1.19
_refine_ls_restrained_S_gt               ?
_refine_ls_restrained_S_all              ?
_refine_ls_number_reflns                 137
_refine_ls_number_parameters             13
_refine_ls_number_restraints             0
_refine_ls_number_constraints            0
_refine_ls_weighting_scheme              sigma
_refine_ls_weighting_details             'w=1/(\s^2^(F)+0.0001F^2^)'
_refine_ls_hydrogen_treatment            ?
_refine_ls_shift/su_max                  0.0077
_refine_ls_shift/su_mean                 0.0022
_refine_diff_density_max                 0.98
_refine_diff_density_min                 -0.30
_refine_ls_extinction_method             'SHELXL-2017/1 (Sheldrick, 2015)'
_refine_ls_extinction_coef               0.00047(4)
_refine_ls_extinction_expression         'Fc^*^=kFc[1+0.001xFc^2^\l^3^/sin(2\q)]^-1/4^'
_refine_ls_abs_structure_details
;  58 of Friedel pairs used in the refinement
;
_refine_ls_abs_structure_Flack            0.02(2)
_refine_ls_abs_structure_Rogers          ?

loop_
 _atom_type_symbol
 _atom_type_scat_dispersion_real
 _atom_type_scat_dispersion_imag
 _atom_type_scat_source
 Ga   0.2307  1.6083
 'International Tables Vol C tables 4.2.6.8 and 6.1.1.1'
 Mo  -1.6832  0.6857
 'International Tables Vol C tables 4.2.6.8 and 6.1.1.1'
 Se  -0.0929  2.2259
 'International Tables Vol C tables 4.2.6.8 and 6.1.1.1'

_computing_data_collection
 'CrysAlisPro 1.171.39.46e (Rigaku OD, 2018)'
_computing_cell_refinement
 'CrysAlisPro 1.171.39.46e (Rigaku OD, 2018)'
_computing_data_reduction
 'CrysAlisPro 1.171.39.46e (Rigaku OD, 2018)'
_computing_structure_solution            ?
_computing_structure_refinement          ?
_computing_molecular_graphics            ?
_computing_publication_material          ?

loop_
 _restr_distance_atom_site_label_1
 _restr_distance_site_symmetry_1
 _restr_distance_atom_site_label_2
 _restr_distance_site_symmetry_2
 _restr_distance_target
 _restr_distance_target_weight_param
 ? ? ? ? ? ?

loop_
 _restr_angle_atom_site_label_1
 _restr_angle_site_symmetry_1
 _restr_angle_atom_site_label_2
 _restr_angle_site_symmetry_2
 _restr_angle_atom_site_label_3
 _restr_angle_site_symmetry_3
 _restr_angle_target
 _restr_angle_target_weight_param
 ? ? ? ? ? ? ? ?

loop_
 _restr_torsion_atom_site_label_1
 _restr_torsion_site_symmetry_1
 _restr_torsion_atom_site_label_2
 _restr_torsion_site_symmetry_2
 _restr_torsion_atom_site_label_3
 _restr_torsion_site_symmetry_3
 _restr_torsion_atom_site_label_4
 _restr_torsion_site_symmetry_4
 _restr_torsion_angle_target
 _restr_torsion_weight_param
 ? ? ? ? ? ? ? ? ? ?

loop_
 _restr_equal_distance_atom_site_label_1
 _restr_equal_distance_site_symmetry_1
 _restr_equal_distance_atom_site_label_2
 _restr_equal_distance_site_symmetry_2
 _restr_equal_distance_class_class_id
 _restr_equal_distance_class_target_weight_param
 ? ? ? ? ? ?

loop_
 _restr_equal_angle_atom_site_label_1
 _restr_equal_angle_site_symmetry_1
 _restr_equal_angle_atom_site_label_2
 _restr_equal_angle_site_symmetry_2
 _restr_equal_angle_atom_site_label_3
 _restr_equal_angle_site_symmetry_3
 _restr_equal_angle_class_class_id
 _restr_equal_angle_class_target_weight_param
 ? ? ? ? ? ? ? ?

loop_
 _restr_equal_torsion_atom_site_label_1
 _restr_equal_torsion_site_symmetry_1
 _restr_equal_torsion_atom_site_label_2
 _restr_equal_torsion_site_symmetry_2
 _restr_equal_torsion_atom_site_label_3
 _restr_equal_torsion_site_symmetry_3
 _restr_equal_torsion_atom_site_label_4
 _restr_equal_torsion_site_symmetry_4
 _restr_equal_torsion_class_class_id
 _restr_equal_torsion_class_target_weight_param
 ? ? ? ? ? ? ? ? ? ?


#=======================================================================

# 9. ATOMIC COORDINATES AND DISPLACEMENT PARAMETERS

loop_
 _atom_site_label
 _atom_site_type_symbol
 _atom_site_fract_x
 _atom_site_fract_y
 _atom_site_fract_z
 _atom_site_adp_type
 _atom_site_U_iso_or_equiv
 _atom_site_site_symmetry_multiplicity
 _atom_site_occupancy
 _atom_site_calc_flag
 _atom_site_refinement_flags
 _atom_site_disorder_assembly
 _atom_site_disorder_group
  Mo1 Mo 0.39925(3) 0.39925(3) 0.39925(3) Uani 0.00344(10) 16 1 d . . .
  Se1 Se 0.63624(5) 0.63624(5) 0.63624(5) Uani 0.00467(14) 16 1 d . . .
  Se2 Se 0.13655(5) 0.13655(5) 0.13655(5) Uani 0.00316(14) 16 1 d . . .
  Ga1 Ga 0 0 0 Uiso 0.0049(3) 4 1 d . . .

loop_
 _atom_site_aniso_label
 _atom_site_aniso_type_symbol
 _atom_site_aniso_U_11
 _atom_site_aniso_U_22
 _atom_site_aniso_U_33
 _atom_site_aniso_U_12
 _atom_site_aniso_U_13
 _atom_site_aniso_U_23
 Mo1 Mo 0.00344(18) 0.00344(18) 0.00344(18) 0.00006(13) 0.00006(13) 0.00006(13)
 Se1 Se 0.0047(2) 0.0047(2) 0.0047(2) -0.00026(14) -0.00026(14) -0.00026(14)
 Se2 Se 0.0032(2) 0.0032(2) 0.0032(2) -0.00004(14) -0.00004(14) -0.00004(14)

loop_
 _jana_atom_site_ADP_C_label
 _jana_atom_site_ADP_C_type_symbol
 _jana_atom_site_ADP_C_111
 _jana_atom_site_ADP_C_112
 _jana_atom_site_ADP_C_113
 _jana_atom_site_ADP_C_122
 _jana_atom_site_ADP_C_123
 _jana_atom_site_ADP_C_133
 _jana_atom_site_ADP_C_222
 _jana_atom_site_ADP_C_223
 _jana_atom_site_ADP_C_233
 _jana_atom_site_ADP_C_333
 ? ? ? ? ? ? ? ? ? ? ? ?

loop_
 _jana_atom_site_ADP_D_label
 _jana_atom_site_ADP_D_type_symbol
 _jana_atom_site_ADP_D_1111
 _jana_atom_site_ADP_D_1112
 _jana_atom_site_ADP_D_1113
 _jana_atom_site_ADP_D_1122
 _jana_atom_site_ADP_D_1123
 _jana_atom_site_ADP_D_1133
 _jana_atom_site_ADP_D_1222
 _jana_atom_site_ADP_D_1223
 _jana_atom_site_ADP_D_1233
 _jana_atom_site_ADP_D_1333
 _jana_atom_site_ADP_D_2222
 _jana_atom_site_ADP_D_2223
 _jana_atom_site_ADP_D_2233
 _jana_atom_site_ADP_D_2333
 _jana_atom_site_ADP_D_3333
 ? ? ? ? ? ? ? ? ? ? ? ? ? ? ? ? ?

loop_
 _jana_atom_site_ADP_E_label
 _jana_atom_site_ADP_E_type_symbol
 _jana_atom_site_ADP_E_11111
 _jana_atom_site_ADP_E_11112
 _jana_atom_site_ADP_E_11113
 _jana_atom_site_ADP_E_11122
 _jana_atom_site_ADP_E_11123
 _jana_atom_site_ADP_E_11133
 _jana_atom_site_ADP_E_11222
 _jana_atom_site_ADP_E_11223
 _jana_atom_site_ADP_E_11233
 _jana_atom_site_ADP_E_11333
 _jana_atom_site_ADP_E_12222
 _jana_atom_site_ADP_E_12223
 _jana_atom_site_ADP_E_12233
 _jana_atom_site_ADP_E_12333
 _jana_atom_site_ADP_E_13333
 _jana_atom_site_ADP_E_22222
 _jana_atom_site_ADP_E_22223
 _jana_atom_site_ADP_E_22233
 _jana_atom_site_ADP_E_22333
 _jana_atom_site_ADP_E_23333
 _jana_atom_site_ADP_E_33333
 ? ? ? ? ? ? ? ? ? ? ? ? ? ? ? ? ? ? ? ? ? ? ?

loop_
 _jana_atom_site_ADP_F_label
 _jana_atom_site_ADP_F_type_symbol
 _jana_atom_site_ADP_F_111111
 _jana_atom_site_ADP_F_111112
 _jana_atom_site_ADP_F_111113
 _jana_atom_site_ADP_F_111122
 _jana_atom_site_ADP_F_111123
 _jana_atom_site_ADP_F_111133
 _jana_atom_site_ADP_F_111222
 _jana_atom_site_ADP_F_111223
 _jana_atom_site_ADP_F_111233
 _jana_atom_site_ADP_F_111333
 _jana_atom_site_ADP_F_112222
 _jana_atom_site_ADP_F_112223
 _jana_atom_site_ADP_F_112233
 _jana_atom_site_ADP_F_112333
 _jana_atom_site_ADP_F_113333
 _jana_atom_site_ADP_F_122222
 _jana_atom_site_ADP_F_122223
 _jana_atom_site_ADP_F_122233
 _jana_atom_site_ADP_F_122333
 _jana_atom_site_ADP_F_123333
 _jana_atom_site_ADP_F_133333
 _jana_atom_site_ADP_F_222222
 _jana_atom_site_ADP_F_222223
 _jana_atom_site_ADP_F_222233
 _jana_atom_site_ADP_F_222333
 _jana_atom_site_ADP_F_223333
 _jana_atom_site_ADP_F_233333
 _jana_atom_site_ADP_F_333333
 ? ? ? ? ? ? ? ? ? ? ? ? ? ? ? ? ? ? ? ? ? ? ? ? ? ? ? ? ? ?


#=======================================================================

# 10. MOLECULAR GEOMETRY


loop_
 _geom_bond_atom_site_label_1
 _geom_bond_atom_site_label_2
 _geom_bond_site_symmetry_1
 _geom_bond_site_symmetry_2
 _geom_bond_distance
 _geom_bond_publ_flag
  Mo1 Mo1 . 2_665 2.8954(5) ?
  Mo1 Mo1 . 3_656 2.8954(5) ?
  Mo1 Mo1 . 4_566 2.8954(5) ?
  Mo1 Se2 . 74_555 2.7184(7) ?
  Mo1 Se2 . 51_555 2.7184(7) ?
  Mo1 Se2 . 28_555 2.7184(7) ?
  Mo1 Se1 . 2_665 2.4614(7) ?
  Mo1 Se1 . 3_656 2.4614(7) ?
  Mo1 Se1 . 4_566 2.4614(7) ?
  Se2 Ga1 . . 2.4032(5) ?

loop_
 _geom_angle_atom_site_label_1
 _geom_angle_atom_site_label_2
 _geom_angle_atom_site_label_3
 _geom_angle_site_symmetry_1
 _geom_angle_site_symmetry_2
 _geom_angle_site_symmetry_3
 _geom_angle
 _geom_angle_publ_flag
  Mo1 Mo1 Mo1 2_665 . 3_656 60.000(12) ?
  Mo1 Mo1 Mo1 2_665 . 4_566 60.000(12) ?
  Mo1 Mo1 Se2 2_665 . 74_555 100.910(16) ?
  Mo1 Mo1 Se2 2_665 . 51_555 142.088(18) ?
  Mo1 Mo1 Se2 2_665 . 28_555 142.088(18) ?
  Mo1 Mo1 Se1 2_665 . 2_665 101.958(17) ?
  Mo1 Mo1 Se1 2_665 . 3_656 53.973(15) ?
  Mo1 Mo1 Se1 2_665 . 4_566 53.973(15) ?
  Mo1 Mo1 Mo1 3_656 . 4_566 60.000(12) ?
  Mo1 Mo1 Se2 3_656 . 74_555 142.088(18) ?
  Mo1 Mo1 Se2 3_656 . 51_555 100.910(16) ?
  Mo1 Mo1 Se2 3_656 . 28_555 142.088(18) ?
  Mo1 Mo1 Se1 3_656 . 2_665 53.973(15) ?
  Mo1 Mo1 Se1 3_656 . 3_656 101.958(17) ?
  Mo1 Mo1 Se1 3_656 . 4_566 53.973(15) ?
  Mo1 Mo1 Se2 4_566 . 74_555 142.088(18) ?
  Mo1 Mo1 Se2 4_566 . 51_555 142.088(18) ?
  Mo1 Mo1 Se2 4_566 . 28_555 100.910(16) ?
  Mo1 Mo1 Se1 4_566 . 2_665 53.973(15) ?
  Mo1 Mo1 Se1 4_566 . 3_656 53.973(15) ?
  Mo1 Mo1 Se1 4_566 . 4_566 101.958(17) ?
  Se2 Mo1 Se2 74_555 . 51_555 73.696(17) ?
  Se2 Mo1 Se2 74_555 . 28_555 73.696(17) ?
  Se2 Mo1 Se1 74_555 . 2_665 157.13(2) ?
  Se2 Mo1 Se1 74_555 . 3_656 88.135(19) ?
  Se2 Mo1 Se1 74_555 . 4_566 88.135(19) ?
  Se2 Mo1 Se2 51_555 . 28_555 73.696(17) ?
  Se2 Mo1 Se1 51_555 . 2_665 88.135(19) ?
  Se2 Mo1 Se1 51_555 . 3_656 157.13(2) ?
  Se2 Mo1 Se1 51_555 . 4_566 88.135(19) ?
  Se2 Mo1 Se1 28_555 . 2_665 88.135(19) ?
  Se2 Mo1 Se1 28_555 . 3_656 88.135(19) ?
  Se2 Mo1 Se1 28_555 . 4_566 157.13(2) ?
  Se1 Mo1 Se1 2_665 . 3_656 105.38(2) ?
  Se1 Mo1 Se1 2_665 . 4_566 105.38(2) ?
  Se1 Mo1 Se1 3_656 . 4_566 105.38(2) ?
  Mo1 Se2 Mo1 74_555 . 51_555 104.18(2) ?
  Mo1 Se2 Mo1 74_555 . 28_555 104.18(2) ?
  Mo1 Se2 Ga1 74_555 . . 114.35(2) ?
  Mo1 Se2 Mo1 51_555 . 28_555 104.18(2) ?
  Mo1 Se2 Ga1 51_555 . . 114.35(2) ?
  Mo1 Se2 Ga1 28_555 . . 114.35(2) ?
  Mo1 Se1 Mo1 2_665 . 3_656 72.055(18) ?
  Mo1 Se1 Mo1 2_665 . 4_566 72.055(18) ?
  Mo1 Se1 Mo1 3_656 . 4_566 72.055(18) ?
  Se2 Ga1 Se2 . . 2_555 109.471(18) ?
  Se2 Ga1 Se2 . . 3_555 109.471(18) ?
  Se2 Ga1 Se2 . . 4_555 109.471(18) ?
  Se2 Ga1 Se2 2_555 . 3_555 109.471(18) ?
  Se2 Ga1 Se2 2_555 . 4_555 109.471(18) ?
  Se2 Ga1 Se2 3_555 . 4_555 109.471(18) ?

loop_
 _geom_torsion_atom_site_label_1
 _geom_torsion_atom_site_label_2
 _geom_torsion_atom_site_label_3
 _geom_torsion_atom_site_label_4
 _geom_torsion_site_symmetry_1
 _geom_torsion_site_symmetry_2
 _geom_torsion_site_symmetry_3
 _geom_torsion_site_symmetry_4
 _geom_torsion
 _geom_torsion_publ_flag
 ? ? ? ? ? ? ? ? ? ?

loop_
 _geom_hbond_atom_site_label_D
 _geom_hbond_atom_site_label_H
 _geom_hbond_atom_site_label_A
 _geom_hbond_site_symmetry_D
 _geom_hbond_site_symmetry_H
 _geom_hbond_site_symmetry_A
 _geom_hbond_distance_DH
 _geom_hbond_distance_HA
 _geom_hbond_distance_DA
 _geom_hbond_angle_DHA
 _geom_hbond_publ_flag
 ? ? ? ? ? ? ? ? ? ? ?


#=======================================================================

# 11. STRUCTURE-FACTOR LIST

loop_
 _refln_index_h
 _refln_index_k
 _refln_index_l
 _refln_F_squared_calc
 _refln_F_squared_meas
 _refln_F_squared_sigma
 _refln_observed_status
   1   1   1   54633.   54267.     247. o
  -1   1   1   56599.   56853.     251. o
   0   0   2   22442.   23357.     180. o
   0   2   2   31687.   32095.     152. o
   2   2   2  191723.  200645.     683. o
  -2   2   2  177481.  180637.     648. o
   1   1   3   76339.   76707.     253. o
  -1   1   3   79055.   80448.     283. o
   1   3   3   67276.   66130.     263. o
  -1   3   3   71381.   69543.     279. o
   3   3   3  153573.  150757.     750. o
  -3   3   3  158814.  156511.     765. o
   0   0   4 1283220. 1280880.    2431. o
   0   2   4    8309.    8584.      75. o
   2   2   4  216397.  214902.     528. o
  -2   2   4  213511.  209098.     522. o
   0   4   4 1141850. 1168890.    1569. o
   2   4   4   11190.   11334.     133. o
  -2   4   4   10815.   10676.     134. o
   4   4   4  544920.  532163.    1785. o
  -4   4   4  553702.  537226.    2169. o
   1   1   5  148289.  146631.     466. o
  -1   1   5  148482.  146139.     503. o
   1   3   5     767.     816.      35. o
  -1   3   5     662.     759.      34. o
   3   3   5   15259.   15135.     175. o
  -3   3   5   15126.   15015.     174. o
   1   5   5   53349.   52671.     352. o
  -1   5   5   53796.   53319.     355. o
   3   5   5   36558.   36379.     298. o
  -3   5   5   36473.   36874.     323. o
   5   5   5  162293.  163649.    1270. o
  -5   5   5  163177.  161127.    1375. o
   0   0   6    3680.    4244.     155. o
   0   2   6    3213.    3293.      72. o
   2   2   6  161460.  160277.     606. o
  -2   2   6  164407.  162373.     675. o
   0   4   6    3471.    3567.      75. o
   2   4   6  117928.  118564.     420. o
  -2   4   6  116608.  115268.     441. o
   4   4   6   13340.   13126.     209. o
  -4   4   6   17196.   17682.     242. o
   0   6   6  148500.  145920.     701. o
   2   6   6  153008.  153443.     695. o
  -2   6   6  139674.  135771.     755. o
   4   6   6   80180.   80796.     538. o
  -4   6   6   74883.   72671.     587. o
   6   6   6  113126.  114004.    1170. o
  -6   6   6   96916.   96161.    1239. o
   1   1   7   38753.   38848.     357. o
  -1   1   7   36679.   36874.     311. o
   1   3   7   41248.   40744.     263. o
  -1   3   7   38493.   39092.     265. o
   3   3   7  100330.  100652.     613. o
  -3   3   7   95240.   95135.     682. o
   1   5   7      89.     242.      43. o
  -1   5   7     132.     239.      42. o
   3   5   7    8644.    8723.     132. o
  -3   5   7    8766.    8820.     142. o
   5   5   7   20438.   20244.     316. o
  -5   5   7   20393.   20493.     335. o
   1   7   7   28332.   28574.     406. o
  -1   7   7   31154.   30192.     406. o
   3   7   7   68703.   68799.     696. o
  -3   7   7   71736.   70679.     672. o
   5   7   7    5292.    5544.     199. o
  -5   7   7    5199.    5509.     215. o
   7   7   7   60076.   62294.    1255. o
  -7   7   7   55656.   57064.    1365. o
   0   0   8  517192.  524204.    1998. o
   0   2   8     975.    1090.      55. o
   2   2   8  380684.  381755.    1327. o
  -2   2   8  382856.  380722.    1283. o
   0   4   8  246609.  244957.     728. o
   2   4   8   14031.   13920.     175. o
  -2   4   8   19852.   19638.     238. o
   4   4   8  308892.  314351.    1287. o
  -4   4   8  322265.  319676.    1440. o
   0   6   8   26464.   26262.     283. o
   2   6   8  176784.  177408.     745. o
  -2   6   8  175007.  175015.     707. o
   4   6   8    2052.    2165.      94. o
  -4   6   8    4523.    4325.     139. o
   6   6   8  121899.  124347.    1026. o
  -6   6   8  120142.  119927.    1052. o
   0   8   8  175533.  177196.    1197. o
   2   8   8    9628.   10155.     328. o
  -2   8   8    9328.    9775.     280. o
   4   8   8  100416.  101154.     892. o
  -4   8   8  114281.  115291.    1021. o
   1   1   9   16819.   16022.     254. o
  -1   1   9   16155.   15272.     257. o
   1   3   9   27108.   27173.     277. o
  -1   3   9   25503.   25185.     303. o
   3   3   9   24549.   24891.     415. o
  -3   3   9   22430.   22341.     391. o
   1   5   9   65198.   65970.     478. o
  -1   5   9   65764.   66387.     483. o
   3   5   9     639.     556.      66. o
  -3   5   9     601.     799.      79. o
   5   5   9   31527.   32576.     443. o
  -5   5   9   32339.   31428.     520. o
   1   7   9   16722.   16979.     269. o
  -1   7   9   17928.   17990.     284. o
   3   7   9   18084.   17737.     285. o
  -3   7   9   20215.   19637.     294. o
   5   7   9     222.     381.      91. o
  -5   7   9     174.     344.     101. o
   0   0  10     967.     820.     131. o
   0   2  10   38153.   38418.     371. o
   2   2  10  143740.  145733.    1012. o
  -2   2  10  138200.  138715.    1050. o
   0   4  10   18176.   18248.     274. o
   2   4  10   17164.   17381.     272. o
  -2   4  10   14956.   14744.     256. o
   4   4  10    4418.    4468.     216. o
  -4   4  10    2639.    2552.     179. o
   0   6  10   83659.   81389.     598. o
   2   6  10   93093.   94410.     653. o
  -2   6  10   86932.   86750.     631. o
   4   6  10  116781.  120379.     781. o
  -4   6  10  110904.  112380.     761. o
   1   1  11   11876.   10872.     395. o
  -1   1  11   12566.   11408.     334. o
   1   3  11   20353.   19525.     321. o
  -1   3  11   22024.   21854.     329. o
   3   3  11   21933.   20902.     493. o
  -3   3  11   23694.   24042.     514. o
   1   5  11   44939.   45380.     476. o
  -1   5  11   44634.   44252.     480. o
   3   5  11     447.     438.      98. o
  -3   5  11     441.     755.     106. o
   0   0  12   31623.   30160.    1046. o
   0   2  12   11667.   11662.     315. o
   2   2  12  302581.  304766.    2064. o
  -2   2  12  302033.  302485.    1972. o
   0   4  12   65456.   66728.     636. o


loop_
 _twin_refln_datum_id
 _twin_refln_individual_id
 _twin_refln_index_h
 _twin_refln_index_k
 _twin_refln_index_l
 _twin_refln_F_squared_calc
 _twin_refln_F_squared_meas
 _twin_refln_F_squared_sigma
 _twin_refln_include_status
 ? ? ? ? ? ? ? ? ?
loop_
_publcif_info_datablock.id
_publcif_info_datablock.publ_exptl
_publcif_info_datablock.publ_geom
_publcif_info_datablock.structure
'{eac5723a-cf07-455c-8d01-a3386639bc1a}' ? ? ?
'{c86161e8-ac78-45c8-8321-f8470006b803}' y y y

loop_
_publcif_info_exptl_table_extra_item
sin_theta_over_lambda_max

loop_
_publcif_info_exptl_table_header_item
?

_publcif_info_exptl_table_max_cols 4
_publcif_info_exptl_table_use_headnotes n
loop_
_publcif_info_tables.block_id
_publcif_info_tables.reference_item
"{eac5723a-cf07-455c-8d01-a3386639bc1a}" "_publcif_info_datablock.publ_exptl"
loop_
_publcif_info_cif.paper_type
 ?


_publcif_funding_html
;
;
