# Supplementary material for: Mode Crystallography Analysis through the Structural Phase Transition and Magnetic Critical Behavior of the Lacunar Spinel GaMo4Se8
Source: Chem Mater. 2021 Jul 6;33(14):5718–29. doi: 10.1021/acs.chemmater.1c01448 (PMC8382239; doi:10.1021/acs.chemmater.1c01448)
Supplement: Supplementary file 11 — cm1c01448_si_011.cif [file cm1c01448_si_011.cif]

#=======================================================================
data_global

_audit_update_record
;
2021-03-11 # Formatted by publCIF

;
_publcif_datablock.id '{17cc57fd-6c95-48b4-aba8-f00b486d98d5}'

# publcif _publ_body_element loop start
loop_
_publ_body_element
_publ_body_title
_publ_body_contents

 section 
;
Introduction
; 
;

;
 section 
;
Experimental
; 
;

;
 subsection 
;
Synthesis and crystallization
; 
;

;
 subsection 
;
Refinement
;
;
Crystal data, data collection and structure refinement details are summarized
in Table 1.
;

 section 
;
Results and discussion
; 
;

;
# publcif _publ_body_element loop end
#=======================================================================

_audit_creation_method                   'Jana2006 Version : 31/08/2019'


# 1. PROCESSING SUMMARY (IUCr Office Use Only)

_journal_date_recd_electronic            ?
_journal_date_to_coeditor                ?
_journal_date_from_coeditor              ?
_journal_date_accepted                   ?
_journal_date_printers_first             ?
_journal_date_printers_final             ?
_journal_date_proofs_out                 ?
_journal_date_proofs_in                  ?
_journal_coeditor_name                   ?
_journal_coeditor_code                   ?
_journal_coeditor_notes
?
_journal_techeditor_code                 ?
_journal_paper_category                  ?
_journal_techeditor_notes
?
_journal_coden_ASTM                      ?
_journal_name_full                       'Acta Crystallographica Section C'
_journal_year                            ?
_journal_volume                          ?
_journal_issue                           ?
_journal_page_first                      ?
_journal_page_last                       ?
_journal_suppl_publ_number               ?
_journal_suppl_publ_pages                ?

#=======================================================================

# 2. SUBMISSION DETAILS

_publ_contact_author_name                ?
_publ_contact_author_address
?
_publ_contact_author_email               ?
_publ_contact_author_fax                 ?
_publ_contact_author_phone               ?

_publ_requested_journal                  'Acta Crystallographica Section C'
_publ_requested_category                 ?

_publ_contact_letter
?

#=======================================================================

# 3. TITLE AND AUTHOR LIST

_publ_section_title
;
Mode crystallography analysis through thestructural phase transition and
magneticcritical behavior of the lacunar spinel GaMo4Se8
;

_publ_section_title_footnote
.
loop_
 _publ_author_name
 _publ_author_footnote
 _publ_author_address
; J. Alaria, K. Routledge, P. Vir, N. Cook, P. A. E.
 Murgatroyd, S. J. Ahmed, S. N. Savvin, J. B. Claridge, 
;
; ?      # footnote
;
; aDepartment of Physics, University of Liverpool, United
 bDiffraction Group, Institut Laue-Langevin, Grenoble, France
cDepartment of Chemistry, University of Liverpool, United Kingdom
;

#=======================================================================

# 4. TEXT

_publ_section_synopsis
.
_publ_section_abstract
;
(type here to add)
;

_publ_section_introduction
?
_publ_section_experimental
?
_publ_section_exptl_prep
;

;

_publ_section_exptl_refinement
;

;

_publ_section_exptl_solution
?
_publ_section_discussion
?
_publ_section_acknowledgements
;
(type here to add)
;

_publ_section_references
;
Petricek, V., Dusek, M. & Palatinus, L. (2014). <i>Z. Kristallogr.</i>
<b>229</b>(5), 345--352.

Palatinus, L. & Chapuis, G. (2007). <i>J. Appl. Cryst.</i> <b>40</b>, 786--790.

# enable this reference if Diamond ver. 2 was used for visualization
#Brandenburg, K. (1999). <i>DIAMOND</i>. Version. 2.1c. #Crystal Impact GbR,
Bonn, Germany.

# enable this reference if Diamond ver. 3 was used for visualization
#Brandenburg, K. & Putz, H. (2005). <i>DIAMOND</i> Version 3. #Crystal Impact
GbR, Postfach 1251, D-53002 Bonn, Germany.

# enable this reference if <i>SIR97</i> was used for solving of the structure
#Altomare, A., Burla, M. C., Camalli, M., Cascarano, G., Giacovazzo, C.,
#Guagliardi, A., Moliterni, A. G. G., Polidori, G., Spagna, R. (1997).
#<i>SIR97</i>. A Package for Crystal Structure Solution by Direct Methods #and
Refinement, Bari, Rome, Italy.

# use this reference if <i>SIR2002</i> was used for solving of the structure
#Burla, M.C., Camalli, M., Carrozzini, B., Cascarano, G., Giacovazzo, C.,
#Polidori, G., Spagna, R. #<i>SIR2002</i>: the program, J. Appl. Cryst,
(2003). <i>36</i>, 1103.

# use this reference if <i>SIR2011</i> was used for solving of the structure
#Burla, M.C., Caliandro, R., Camalli, M., Carrozzini, B., Cascarano, #G.L.,
Giacovazzo, C., Mallamo. M., Mazzone, A., Polidori, G., Spagna, R.
#<i>SIR2011</i>: a new package for crystal structure determination and
refinement, #J.Appl.Cryst. (2012). 45, 357-361

# enable this reference if bond valences were calculated #Brown, I. D. (1996).
<i>J. Appl. Cryst.</i> <b>29</b>, 479--480.

# enable this reference if <i>X-SHAPE</i> wase used for crystal shape
refinement #Stoe & Cie (1998). <i>X-SHAPE</i>. Stoe & Cie, Darmstadt, Germany.

# enable this reference if Flack coefficient was refined #Flack, H. D. (1983).
<i>Acta Cryst.</i> A<b>39</b>, 876--881.
;
_publ_section_figure_captions
;

;

_publ_section_table_legends
?

#=======================================================================
data_I
_publcif_datablock.id '{17913443-fbaf-45cf-a1c1-88ba753b8bdb}'

#=======================================================================

# 5. CHEMICAL DATA

_chemical_name_systematic                GaMo4Se8
_chemical_name_common                    GaMo4Se8
_chemical_formula_moiety                 'Ga Mo4 Se8'
_chemical_formula_structural             GaMo4Se8
_chemical_formula_analytical             ?
_chemical_formula_iupac                  GaMo4Se8
_chemical_formula_sum                    'Ga1 Mo4 Se8'
_chemical_formula_weight                 1085.2
_chemical_melting_point                  ?
_chemical_compound_source                ?
_chemical_absolute_configuration         ?

#=======================================================================

# 6. CRYSTAL DATA

_symmetry_cell_setting                   cubic
_symmetry_space_group_name_H-M           'F -4 3 m'
_symmetry_space_group_name_Hall          'F -4 2 3'
_symmetry_Int_Tables_number              216

loop_
 _space_group_symop_id
 _space_group_symop_operation_xyz
 1   x,y,z
 2   -x,-y,z
 3   -x,y,-z
 4   x,-y,-z
 5   z,x,y
 6   z,-x,-y
 7   -z,-x,y
 8   -z,x,-y
 9   y,z,x
 10  -y,z,-x
 11  y,-z,-x
 12  -y,-z,x
 13  y,x,z
 14  -y,-x,z
 15  y,-x,-z
 16  -y,x,-z
 17  x,z,y
 18  -x,z,-y
 19  -x,-z,y
 20  x,-z,-y
 21  z,y,x
 22  z,-y,-x
 23  -z,y,-x
 24  -z,-y,x
 25  x,y+1/2,z+1/2
 26  -x,-y+1/2,z+1/2
 27  -x,y+1/2,-z+1/2
 28  x,-y+1/2,-z+1/2
 29  z,x+1/2,y+1/2
 30  z,-x+1/2,-y+1/2
 31  -z,-x+1/2,y+1/2
 32  -z,x+1/2,-y+1/2
 33  y,z+1/2,x+1/2
 34  -y,z+1/2,-x+1/2
 35  y,-z+1/2,-x+1/2
 36  -y,-z+1/2,x+1/2
 37  y,x+1/2,z+1/2
 38  -y,-x+1/2,z+1/2
 39  y,-x+1/2,-z+1/2
 40  -y,x+1/2,-z+1/2
 41  x,z+1/2,y+1/2
 42  -x,z+1/2,-y+1/2
 43  -x,-z+1/2,y+1/2
 44  x,-z+1/2,-y+1/2
 45  z,y+1/2,x+1/2
 46  z,-y+1/2,-x+1/2
 47  -z,y+1/2,-x+1/2
 48  -z,-y+1/2,x+1/2
 49  x+1/2,y,z+1/2
 50  -x+1/2,-y,z+1/2
 51  -x+1/2,y,-z+1/2
 52  x+1/2,-y,-z+1/2
 53  z+1/2,x,y+1/2
 54  z+1/2,-x,-y+1/2
 55  -z+1/2,-x,y+1/2
 56  -z+1/2,x,-y+1/2
 57  y+1/2,z,x+1/2
 58  -y+1/2,z,-x+1/2
 59  y+1/2,-z,-x+1/2
 60  -y+1/2,-z,x+1/2
 61  y+1/2,x,z+1/2
 62  -y+1/2,-x,z+1/2
 63  y+1/2,-x,-z+1/2
 64  -y+1/2,x,-z+1/2
 65  x+1/2,z,y+1/2
 66  -x+1/2,z,-y+1/2
 67  -x+1/2,-z,y+1/2
 68  x+1/2,-z,-y+1/2
 69  z+1/2,y,x+1/2
 70  z+1/2,-y,-x+1/2
 71  -z+1/2,y,-x+1/2
 72  -z+1/2,-y,x+1/2
 73  x+1/2,y+1/2,z
 74  -x+1/2,-y+1/2,z
 75  -x+1/2,y+1/2,-z
 76  x+1/2,-y+1/2,-z
 77  z+1/2,x+1/2,y
 78  z+1/2,-x+1/2,-y
 79  -z+1/2,-x+1/2,y
 80  -z+1/2,x+1/2,-y
 81  y+1/2,z+1/2,x
 82  -y+1/2,z+1/2,-x
 83  y+1/2,-z+1/2,-x
 84  -y+1/2,-z+1/2,x
 85  y+1/2,x+1/2,z
 86  -y+1/2,-x+1/2,z
 87  y+1/2,-x+1/2,-z
 88  -y+1/2,x+1/2,-z
 89  x+1/2,z+1/2,y
 90  -x+1/2,z+1/2,-y
 91  -x+1/2,-z+1/2,y
 92  x+1/2,-z+1/2,-y
 93  z+1/2,y+1/2,x
 94  z+1/2,-y+1/2,-x
 95  -z+1/2,y+1/2,-x
 96  -z+1/2,-y+1/2,x

_cell_length_a                           10.1654(6)
_cell_length_b                           10.1654(6)
_cell_length_c                           10.1654(6)
_cell_angle_alpha                        90
_cell_angle_beta                         90
_cell_angle_gamma                        90
_cell_volume                             1050.45(19)

loop_
 _twin_individual_id
 _twin_individual_mass_fraction_refined
 _twin_individual_twin_matrix_11
 _twin_individual_twin_matrix_12
 _twin_individual_twin_matrix_13
 _twin_individual_twin_matrix_21
 _twin_individual_twin_matrix_22
 _twin_individual_twin_matrix_23
 _twin_individual_twin_matrix_31
 _twin_individual_twin_matrix_32
 _twin_individual_twin_matrix_33
1 1.03(3)
1 0 0
0 1 0
0 0 1
2 -0.03(3)
-1 0 0
0 -1 0
0 0 -1

_cell_formula_units_Z                    4

_cell_measurement_reflns_used            3000
_cell_measurement_theta_min              3.47
_cell_measurement_theta_max              26.24
_cell_measurement_temperature            100
_cell_special_details
?

_exptl_crystal_density_diffrn            6.8617
_exptl_crystal_density_meas              ?
_exptl_crystal_density_method            ?
_exptl_crystal_F_000                     1884

_exptl_absorpt_coefficient_mu            34.835
_exptl_crystal_description               'block'
_exptl_crystal_size_max                  0.1
_exptl_crystal_size_mid                  0.06
_exptl_crystal_size_min                  0.03
_exptl_crystal_size_rad                  ?
_exptl_crystal_colour                    'Black'
_exptl_absorpt_correction_type           multi-scan
_exptl_absorpt_process_details           
;
CrysAlisPro 1.171.39.46e (Rigaku Oxford Diffraction, 2018)
Empirical absorption correction using spherical harmonics,
 implemented in SCALE3 ABSPACK scaling algorithm.
;
_exptl_absorpt_correction_T_min          0.632
_exptl_absorpt_correction_T_max          1
loop_
 _exptl_crystal_face_index_h
 _exptl_crystal_face_index_k
 _exptl_crystal_face_index_l
 _exptl_crystal_face_perp_dist
 ? ? ? ?

#=======================================================================

# 7. EXPERIMENTAL DATA

_exptl_special_details                   ?

_diffrn_ambient_temperature              100
_diffrn_source                           'fine-focus sealed X-ray tube'
_diffrn_source_power                     ?
_diffrn_source_voltage                   ?
_diffrn_source_current                   ?
_diffrn_radiation_type                   'Mo K\a'
_diffrn_radiation_source                 'X-ray tube'
_diffrn_radiation_wavelength             0.71075
_diffrn_radiation_monochromator          'graphite'
_diffrn_measurement_device               'four-circle diffractometer'
_diffrn_measurement_device_type          'dtrek-CrysAlisPro-abstract goniometer imported rigaku-d*trek images'
_diffrn_detector                         'CCD plate'
_diffrn_detector_area_resol_mean         ?
_diffrn_measurement_method               '\w scans'
_diffrn_measurement_specimen_support     ?

_diffrn_reflns_number                    3000
_diffrn_reflns_theta_min                 3.47
_diffrn_reflns_theta_max                 26.24
_diffrn_reflns_theta_full                26.24
_diffrn_measured_fraction_theta_max      1
_diffrn_measured_fraction_theta_full     1
_diffrn_reflns_av_R_equivalents          0.0561
_diffrn_reflns_av_unetI/netI             0.0113
_diffrn_reflns_limit_h_min               -12
_diffrn_reflns_limit_h_max               12
_diffrn_reflns_limit_k_min               -10
_diffrn_reflns_limit_k_max               12
_diffrn_reflns_limit_l_min               -11
_diffrn_reflns_limit_l_max               12
_diffrn_reflns_reduction_process         ?

_diffrn_standards_number                 ?
_diffrn_standards_interval_count         ?
_diffrn_standards_interval_time          ?
_diffrn_standards_decay_%                ?
loop_
_diffrn_standard_refln_index_h
_diffrn_standard_refln_index_k
_diffrn_standard_refln_index_l
  ? ? ?

_diffrn_radiation_probe                  x-ray

#=======================================================================

# 8. REFINEMENT DATA

_refine_special_details
?

_reflns_number_total                     137
_reflns_number_gt                        134
_reflns_threshold_expression             'I>3\s(I)'

_refine_ls_structure_factor_coef         F
_refine_ls_R_factor_gt                   0.0125
_refine_ls_wR_factor_gt                  0.0151
_refine_ls_R_factor_all                  0.0128
_refine_ls_wR_factor_ref                 0.0153
_refine_ls_goodness_of_fit_ref           1.14
_refine_ls_goodness_of_fit_gt            1.15
_refine_ls_restrained_S_gt               ?
_refine_ls_restrained_S_all              ?
_refine_ls_number_reflns                 137
_refine_ls_number_parameters             13
_refine_ls_number_restraints             0
_refine_ls_number_constraints            0
_refine_ls_weighting_scheme              sigma
_refine_ls_weighting_details             'w=1/(\s^2^(F)+0.0001F^2^)'
_refine_ls_hydrogen_treatment            ?
_refine_ls_shift/su_max                  0.0076
_refine_ls_shift/su_mean                 0.0019
_refine_diff_density_max                 ?
_refine_diff_density_min                 ?
_refine_ls_extinction_method             'SHELXL-2017/1 (Sheldrick, 2015)'
_refine_ls_extinction_coef               0.00112(6)
_refine_ls_extinction_expression         'Fc^*^=kFc[1+0.001xFc^2^\l^3^/sin(2\q)]^-1/4^'
_refine_ls_abs_structure_details
;  58 of Friedel pairs used in the refinement
;
_refine_ls_abs_structure_Flack           -0.03(3)
_refine_ls_abs_structure_Rogers          ?

loop_
 _atom_type_symbol
 _atom_type_scat_dispersion_real
 _atom_type_scat_dispersion_imag
 _atom_type_scat_source
 Ga   0.2307  1.6083
 'International Tables Vol C tables 4.2.6.8 and 6.1.1.1'
 Mo  -1.6832  0.6857
 'International Tables Vol C tables 4.2.6.8 and 6.1.1.1'
 Se  -0.0929  2.2259
 'International Tables Vol C tables 4.2.6.8 and 6.1.1.1'

_computing_data_collection               ?
_computing_cell_refinement               ?
_computing_data_reduction                ?
_computing_structure_solution            ?
_computing_structure_refinement          ?
_computing_molecular_graphics            ?
_computing_publication_material          ?

loop_
 _restr_distance_atom_site_label_1
 _restr_distance_site_symmetry_1
 _restr_distance_atom_site_label_2
 _restr_distance_site_symmetry_2
 _restr_distance_target
 _restr_distance_target_weight_param
 ? ? ? ? ? ?

loop_
 _restr_angle_atom_site_label_1
 _restr_angle_site_symmetry_1
 _restr_angle_atom_site_label_2
 _restr_angle_site_symmetry_2
 _restr_angle_atom_site_label_3
 _restr_angle_site_symmetry_3
 _restr_angle_target
 _restr_angle_target_weight_param
 ? ? ? ? ? ? ? ?

loop_
 _restr_torsion_atom_site_label_1
 _restr_torsion_site_symmetry_1
 _restr_torsion_atom_site_label_2
 _restr_torsion_site_symmetry_2
 _restr_torsion_atom_site_label_3
 _restr_torsion_site_symmetry_3
 _restr_torsion_atom_site_label_4
 _restr_torsion_site_symmetry_4
 _restr_torsion_angle_target
 _restr_torsion_weight_param
 ? ? ? ? ? ? ? ? ? ?

loop_
 _restr_equal_distance_atom_site_label_1
 _restr_equal_distance_site_symmetry_1
 _restr_equal_distance_atom_site_label_2
 _restr_equal_distance_site_symmetry_2
 _restr_equal_distance_class_class_id
 _restr_equal_distance_class_target_weight_param
 ? ? ? ? ? ?

loop_
 _restr_equal_angle_atom_site_label_1
 _restr_equal_angle_site_symmetry_1
 _restr_equal_angle_atom_site_label_2
 _restr_equal_angle_site_symmetry_2
 _restr_equal_angle_atom_site_label_3
 _restr_equal_angle_site_symmetry_3
 _restr_equal_angle_class_class_id
 _restr_equal_angle_class_target_weight_param
 ? ? ? ? ? ? ? ?

loop_
 _restr_equal_torsion_atom_site_label_1
 _restr_equal_torsion_site_symmetry_1
 _restr_equal_torsion_atom_site_label_2
 _restr_equal_torsion_site_symmetry_2
 _restr_equal_torsion_atom_site_label_3
 _restr_equal_torsion_site_symmetry_3
 _restr_equal_torsion_atom_site_label_4
 _restr_equal_torsion_site_symmetry_4
 _restr_equal_torsion_class_class_id
 _restr_equal_torsion_class_target_weight_param
 ? ? ? ? ? ? ? ? ? ?


#=======================================================================

# 9. ATOMIC COORDINATES AND DISPLACEMENT PARAMETERS

loop_
 _atom_site_label
 _atom_site_type_symbol
 _atom_site_fract_x
 _atom_site_fract_y
 _atom_site_fract_z
 _atom_site_adp_type
 _atom_site_U_iso_or_equiv
 _atom_site_site_symmetry_multiplicity
 _atom_site_occupancy
 _atom_site_calc_flag
 _atom_site_refinement_flags
 _atom_site_disorder_assembly
 _atom_site_disorder_group
  Mo1 Mo 0.39926(4) 0.39926(4) 0.39926(4) Uani 0.00382(12) 16 1 d . . .
  Se1 Se 0.63631(6) 0.63631(6) 0.63631(6) Uani 0.00465(18) 16 1 d . . .
  Se2 Se 0.13649(6) 0.13649(6) 0.13649(6) Uani 0.00371(17) 16 1 d . . .
  Ga1 Ga 0 0 0 Uiso 0.0048(4) 4 1 d . . .

loop_
 _atom_site_aniso_label
 _atom_site_aniso_type_symbol
 _atom_site_aniso_U_11
 _atom_site_aniso_U_22
 _atom_site_aniso_U_33
 _atom_site_aniso_U_12
 _atom_site_aniso_U_13
 _atom_site_aniso_U_23
 Mo1 Mo 0.0038(2) 0.0038(2) 0.0038(2) 0.00012(18) 0.00012(18) 0.00012(18)
 Se1 Se 0.0046(3) 0.0046(3) 0.0046(3) 0.00017(19) 0.00017(19) 0.00017(19)
 Se2 Se 0.0037(3) 0.0037(3) 0.0037(3) 0.00015(18) 0.00015(18) 0.00015(18)

loop_
 _jana_atom_site_ADP_C_label
 _jana_atom_site_ADP_C_type_symbol
 _jana_atom_site_ADP_C_111
 _jana_atom_site_ADP_C_112
 _jana_atom_site_ADP_C_113
 _jana_atom_site_ADP_C_122
 _jana_atom_site_ADP_C_123
 _jana_atom_site_ADP_C_133
 _jana_atom_site_ADP_C_222
 _jana_atom_site_ADP_C_223
 _jana_atom_site_ADP_C_233
 _jana_atom_site_ADP_C_333
 ? ? ? ? ? ? ? ? ? ? ? ?

loop_
 _jana_atom_site_ADP_D_label
 _jana_atom_site_ADP_D_type_symbol
 _jana_atom_site_ADP_D_1111
 _jana_atom_site_ADP_D_1112
 _jana_atom_site_ADP_D_1113
 _jana_atom_site_ADP_D_1122
 _jana_atom_site_ADP_D_1123
 _jana_atom_site_ADP_D_1133
 _jana_atom_site_ADP_D_1222
 _jana_atom_site_ADP_D_1223
 _jana_atom_site_ADP_D_1233
 _jana_atom_site_ADP_D_1333
 _jana_atom_site_ADP_D_2222
 _jana_atom_site_ADP_D_2223
 _jana_atom_site_ADP_D_2233
 _jana_atom_site_ADP_D_2333
 _jana_atom_site_ADP_D_3333
 ? ? ? ? ? ? ? ? ? ? ? ? ? ? ? ? ?

loop_
 _jana_atom_site_ADP_E_label
 _jana_atom_site_ADP_E_type_symbol
 _jana_atom_site_ADP_E_11111
 _jana_atom_site_ADP_E_11112
 _jana_atom_site_ADP_E_11113
 _jana_atom_site_ADP_E_11122
 _jana_atom_site_ADP_E_11123
 _jana_atom_site_ADP_E_11133
 _jana_atom_site_ADP_E_11222
 _jana_atom_site_ADP_E_11223
 _jana_atom_site_ADP_E_11233
 _jana_atom_site_ADP_E_11333
 _jana_atom_site_ADP_E_12222
 _jana_atom_site_ADP_E_12223
 _jana_atom_site_ADP_E_12233
 _jana_atom_site_ADP_E_12333
 _jana_atom_site_ADP_E_13333
 _jana_atom_site_ADP_E_22222
 _jana_atom_site_ADP_E_22223
 _jana_atom_site_ADP_E_22233
 _jana_atom_site_ADP_E_22333
 _jana_atom_site_ADP_E_23333
 _jana_atom_site_ADP_E_33333
 ? ? ? ? ? ? ? ? ? ? ? ? ? ? ? ? ? ? ? ? ? ? ?

loop_
 _jana_atom_site_ADP_F_label
 _jana_atom_site_ADP_F_type_symbol
 _jana_atom_site_ADP_F_111111
 _jana_atom_site_ADP_F_111112
 _jana_atom_site_ADP_F_111113
 _jana_atom_site_ADP_F_111122
 _jana_atom_site_ADP_F_111123
 _jana_atom_site_ADP_F_111133
 _jana_atom_site_ADP_F_111222
 _jana_atom_site_ADP_F_111223
 _jana_atom_site_ADP_F_111233
 _jana_atom_site_ADP_F_111333
 _jana_atom_site_ADP_F_112222
 _jana_atom_site_ADP_F_112223
 _jana_atom_site_ADP_F_112233
 _jana_atom_site_ADP_F_112333
 _jana_atom_site_ADP_F_113333
 _jana_atom_site_ADP_F_122222
 _jana_atom_site_ADP_F_122223
 _jana_atom_site_ADP_F_122233
 _jana_atom_site_ADP_F_122333
 _jana_atom_site_ADP_F_123333
 _jana_atom_site_ADP_F_133333
 _jana_atom_site_ADP_F_222222
 _jana_atom_site_ADP_F_222223
 _jana_atom_site_ADP_F_222233
 _jana_atom_site_ADP_F_222333
 _jana_atom_site_ADP_F_223333
 _jana_atom_site_ADP_F_233333
 _jana_atom_site_ADP_F_333333
 ? ? ? ? ? ? ? ? ? ? ? ? ? ? ? ? ? ? ? ? ? ? ? ? ? ? ? ? ? ?


#=======================================================================

# 10. MOLECULAR GEOMETRY


loop_
 _geom_bond_atom_site_label_1
 _geom_bond_atom_site_label_2
 _geom_bond_site_symmetry_1
 _geom_bond_site_symmetry_2
 _geom_bond_distance
 _geom_bond_publ_flag
  Mo1 Mo1 . 2_665 2.8965(7) ?
  Mo1 Mo1 . 3_656 2.8965(7) ?
  Mo1 Mo1 . 4_566 2.8965(7) ?
  Mo1 Se1 . 2_665 2.4633(8) ?
  Mo1 Se1 . 3_656 2.4633(8) ?
  Mo1 Se1 . 4_566 2.4633(8) ?
  Mo1 Se2 . 74_555 2.7201(8) ?
  Mo1 Se2 . 51_555 2.7201(8) ?
  Mo1 Se2 . 28_555 2.7201(8) ?
  Se2 Ga1 . . 2.4032(7) ?

loop_
 _geom_angle_atom_site_label_1
 _geom_angle_atom_site_label_2
 _geom_angle_atom_site_label_3
 _geom_angle_site_symmetry_1
 _geom_angle_site_symmetry_2
 _geom_angle_site_symmetry_3
 _geom_angle
 _geom_angle_publ_flag
  Mo1 Mo1 Mo1 2_665 . 3_656 60.000(15) ?
  Mo1 Mo1 Mo1 2_665 . 4_566 60.000(15) ?
  Mo1 Mo1 Se1 2_665 . 2_665 101.98(2) ?
  Mo1 Mo1 Se1 2_665 . 3_656 53.990(19) ?
  Mo1 Mo1 Se1 2_665 . 4_566 53.990(19) ?
  Mo1 Mo1 Se2 2_665 . 74_555 100.89(2) ?
  Mo1 Mo1 Se2 2_665 . 51_555 142.08(2) ?
  Mo1 Mo1 Se2 2_665 . 28_555 142.08(2) ?
  Mo1 Mo1 Mo1 3_656 . 4_566 60.000(15) ?
  Mo1 Mo1 Se1 3_656 . 2_665 53.990(19) ?
  Mo1 Mo1 Se1 3_656 . 3_656 101.98(2) ?
  Mo1 Mo1 Se1 3_656 . 4_566 53.990(19) ?
  Mo1 Mo1 Se2 3_656 . 74_555 142.08(2) ?
  Mo1 Mo1 Se2 3_656 . 51_555 100.89(2) ?
  Mo1 Mo1 Se2 3_656 . 28_555 142.08(2) ?
  Mo1 Mo1 Se1 4_566 . 2_665 53.990(19) ?
  Mo1 Mo1 Se1 4_566 . 3_656 53.990(19) ?
  Mo1 Mo1 Se1 4_566 . 4_566 101.98(2) ?
  Mo1 Mo1 Se2 4_566 . 74_555 142.08(2) ?
  Mo1 Mo1 Se2 4_566 . 51_555 142.08(2) ?
  Mo1 Mo1 Se2 4_566 . 28_555 100.89(2) ?
  Se1 Mo1 Se1 2_665 . 3_656 105.40(3) ?
  Se1 Mo1 Se1 2_665 . 4_566 105.40(3) ?
  Se1 Mo1 Se2 2_665 . 74_555 157.13(3) ?
  Se1 Mo1 Se2 2_665 . 51_555 88.11(2) ?
  Se1 Mo1 Se2 2_665 . 28_555 88.11(2) ?
  Se1 Mo1 Se1 3_656 . 4_566 105.40(3) ?
  Se1 Mo1 Se2 3_656 . 74_555 88.11(2) ?
  Se1 Mo1 Se2 3_656 . 51_555 157.13(3) ?
  Se1 Mo1 Se2 3_656 . 28_555 88.11(2) ?
  Se1 Mo1 Se2 4_566 . 74_555 88.11(2) ?
  Se1 Mo1 Se2 4_566 . 51_555 88.11(2) ?
  Se1 Mo1 Se2 4_566 . 28_555 157.13(3) ?
  Se2 Mo1 Se2 74_555 . 51_555 73.72(2) ?
  Se2 Mo1 Se2 74_555 . 28_555 73.72(2) ?
  Se2 Mo1 Se2 51_555 . 28_555 73.72(2) ?
  Mo1 Se1 Mo1 2_665 . 3_656 72.02(2) ?
  Mo1 Se1 Mo1 2_665 . 4_566 72.02(2) ?
  Mo1 Se1 Mo1 3_656 . 4_566 72.02(2) ?
  Mo1 Se2 Mo1 74_555 . 51_555 104.16(2) ?
  Mo1 Se2 Mo1 74_555 . 28_555 104.16(2) ?
  Mo1 Se2 Ga1 74_555 . . 114.37(3) ?
  Mo1 Se2 Mo1 51_555 . 28_555 104.16(2) ?
  Mo1 Se2 Ga1 51_555 . . 114.37(3) ?
  Mo1 Se2 Ga1 28_555 . . 114.37(3) ?
  Se2 Ga1 Se2 . . 2_555 109.47(2) ?
  Se2 Ga1 Se2 . . 3_555 109.47(2) ?
  Se2 Ga1 Se2 . . 4_555 109.47(2) ?
  Se2 Ga1 Se2 2_555 . 3_555 109.47(2) ?
  Se2 Ga1 Se2 2_555 . 4_555 109.47(2) ?
  Se2 Ga1 Se2 3_555 . 4_555 109.47(2) ?

loop_
 _geom_torsion_atom_site_label_1
 _geom_torsion_atom_site_label_2
 _geom_torsion_atom_site_label_3
 _geom_torsion_atom_site_label_4
 _geom_torsion_site_symmetry_1
 _geom_torsion_site_symmetry_2
 _geom_torsion_site_symmetry_3
 _geom_torsion_site_symmetry_4
 _geom_torsion
 _geom_torsion_publ_flag
 ? ? ? ? ? ? ? ? ? ?

loop_
 _geom_hbond_atom_site_label_D
 _geom_hbond_atom_site_label_H
 _geom_hbond_atom_site_label_A
 _geom_hbond_site_symmetry_D
 _geom_hbond_site_symmetry_H
 _geom_hbond_site_symmetry_A
 _geom_hbond_distance_DH
 _geom_hbond_distance_HA
 _geom_hbond_distance_DA
 _geom_hbond_angle_DHA
 _geom_hbond_publ_flag
 ? ? ? ? ? ? ? ? ? ? ?


#=======================================================================

# 11. STRUCTURE-FACTOR LIST

loop_
 _refln_index_h
 _refln_index_k
 _refln_index_l
 _refln_F_squared_calc
 _refln_F_squared_meas
 _refln_F_squared_sigma
 _refln_observed_status
   1   1   1   54361.   55057.     511. o
  -1   1   1   56310.   57363.     500. o
   0   0   2   22442.   22769.     343. o
   0   2   2   31873.   31934.     308. o
   2   2   2  191310.  197385.    1388. o
  -2   2   2  177716.  181504.    1177. o
   1   1   3   76337.   77406.     482. o
  -1   1   3   79115.   77792.     490. o
   1   3   3   67129.   67441.     518. o
  -1   3   3   71369.   70723.     534. o
   3   3   3  153568.  153548.    1537. o
  -3   3   3  159021.  156761.    1404. o
   0   0   4 1280790. 1323740.    5529. o
   0   2   4    8300.    8949.     137. o
   2   2   4  215712.  213044.     983. o
  -2   2   4  212918.  209447.     928. o
   0   4   4 1138680. 1096750.    3189. o
   2   4   4   11087.   11141.     300. o
  -2   4   4   10624.   11169.     266. o
   4   4   4  542835.  553732.    4203. o
  -4   4   4  550747.  536060.    3323. o
   1   1   5  147716.  148040.     939. o
  -1   1   5  147807.  145794.     967. o
   1   3   5     723.     776.      60. o
  -1   3   5     614.     631.      60. o
   3   3   5   15143.   14420.     335. o
  -3   3   5   15004.   14927.     309. o
   1   5   5   52898.   53609.     749. o
  -1   5   5   53182.   53133.     732. o
   3   5   5   36323.   35999.     622. o
  -3   5   5   36265.   34954.     562. o
   5   5   5  161379.  169256.    2941. o
  -5   5   5  161910.  163210.    2302. o
   0   0   6    3723.    3570.     256. o
   0   2   6    3286.    3415.     128. o
   2   2   6  161120.  160605.    1205. o
  -2   2   6  164146.  163173.    1331. o
   0   4   6    3491.    3594.     145. o
   2   4   6  117091.  118589.     838. o
  -2   4   6  115760.  113192.     776. o
   4   4   6   13057.   13202.     395. o
  -4   4   6   17180.   16242.     394. o
   0   6   6  149328.  148995.    1524. o
   2   6   6  152508.  152456.    1491. o
  -2   6   6  138708.  133042.    1426. o
   4   6   6   79554.   82059.    1187. o
  -4   6   6   74036.   69520.    1014. o
   6   6   6  112758.  112138.    2393. o
  -6   6   6   95761.   98143.    2713. o
   1   1   7   38703.   38279.     623. o
  -1   1   7   36524.   35532.     624. o
   1   3   7   41357.   41444.     485. o
  -1   3   7   38301.   37774.     450. o
   3   3   7   98992.   98985.    1111. o
  -3   3   7   93893.   91283.    1130. o
   1   5   7      79.     162.      77. <
  -1   5   7     144.     213.      68. o
   3   5   7    8617.    8841.     274. o
  -3   5   7    8743.    8405.     239. o
   5   5   7   20318.   21224.     626. o
  -5   5   7   20300.   20135.     652. o
   1   7   7   27611.   28037.     714. o
  -1   7   7   30525.   29793.     782. o
   3   7   7   67606.   69581.    1149. o
  -3   7   7   71197.   73154.    1226. o
   5   7   7    5394.    5097.     342. o
  -5   7   7    5287.    5516.     393. o
   7   7   7   58158.   60960.    2231. o
  -7   7   7   53864.   56524.    2917. o
   0   0   8  514051.  522176.    3774. o
   0   2   8    1013.    1092.      94. o
   2   2   8  377520.  369724.    2585. o
  -2   2   8  379629.  370318.    2487. o
   0   4   8  244534.  242280.    1271. o
   2   4   8   13358.   13266.     343. o
  -2   4   8   19627.   19268.     377. o
   4   4   8  307465.  314815.    2467. o
  -4   4   8  320685.  314607.    2700. o
   0   6   8   26033.   27371.     567. o
   2   6   8  173849.  176219.    1398. o
  -2   6   8  172042.  168610.    1488. o
   4   6   8    1755.    1861.     162. o
  -4   6   8    4329.    3949.     230. o
   6   6   8  119450.  128716.    1917. o
  -6   6   8  117689.  120680.    2006. o
   0   8   8  174716.  179085.    2241. o
   2   8   8    9070.    9084.     521. o
  -2   8   8    8622.    8000.     487. o
   4   8   8   99789.   97301.    1993. o
  -4   8   8  114359.  110699.    1837. o
   1   1   9   16703.   17064.     617. o
  -1   1   9   15860.   16074.     549. o
   1   3   9   26860.   26926.     481. o
  -1   3   9   25183.   25581.     482. o
   3   3   9   24671.   24912.     747. o
  -3   3   9   22283.   20823.     661. o
   1   5   9   64645.   65217.     886. o
  -1   5   9   65020.   66158.     921. o
   3   5   9     592.     520.     111. o
  -3   5   9     580.     725.     145. o
   5   5   9   30967.   31086.    1015. o
  -5   5   9   31486.   28760.     972. o
   1   7   9   16537.   15618.     471. o
  -1   7   9   17886.   18122.     531. o
   3   7   9   17639.   18642.     557. o
  -3   7   9   19865.   20164.     548. o
   5   7   9     191.     256.     188. <
  -5   7   9     150.     520.     171. o
   0   0  10     946.     682.     264. <
   0   2  10   38238.   38496.     681. o
   2   2  10  142639.  145223.    1862. o
  -2   2  10  136864.  136596.    1829. o
   0   4  10   18149.   18777.     523. o
   2   4  10   16690.   17712.     531. o
  -2   4  10   14352.   13723.     420. o
   4   4  10    4393.    4803.     410. o
  -4   4  10    2456.    1972.     256. o
   0   6  10   83304.   81860.    1133. o
   2   6  10   92522.   93085.    1273. o
  -2   6  10   86038.   84949.    1240. o
   4   6  10  116005.  118955.    1490. o
  -4   6  10  109959.  109440.    1387. o
   1   1  11   11453.   11900.     633. o
  -1   1  11   12313.   11401.     573. o
   1   3  11   19726.   19912.     557. o
  -1   3  11   21441.   20435.     591. o
   3   3  11   21418.   19234.     789. o
  -3   3  11   23520.   24232.     849. o
   1   5  11   44103.   42082.     923. o
  -1   5  11   43914.   44680.     871. o
   3   5  11     402.     776.     179. o
  -3   5  11     374.     597.     162. o
   0   0  12   31023.   30359.    1435. o
   0   2  12   11436.   11253.     462. o
   2   2  12  297314.  295614.    3792. o
  -2   2  12  296754.  304713.    3856. o
   0   4  12   65025.   66420.    1222. o


loop_
 _twin_refln_datum_id
 _twin_refln_individual_id
 _twin_refln_index_h
 _twin_refln_index_k
 _twin_refln_index_l
 _twin_refln_F_squared_calc
 _twin_refln_F_squared_meas
 _twin_refln_F_squared_sigma
 _twin_refln_include_status
 ? ? ? ? ? ? ? ? ?
loop_
_publcif_info_datablock.id
_publcif_info_datablock.publ_exptl
_publcif_info_datablock.publ_geom
_publcif_info_datablock.structure
'{17cc57fd-6c95-48b4-aba8-f00b486d98d5}' ? ? ?
'{17913443-fbaf-45cf-a1c1-88ba753b8bdb}' y y y

loop_
_publcif_info_exptl_table_extra_item
sin_theta_over_lambda_max

loop_
_publcif_info_exptl_table_header_item
?

_publcif_info_exptl_table_max_cols 4
_publcif_info_exptl_table_use_headnotes n
loop_
_publcif_info_tables.block_id
_publcif_info_tables.reference_item
"{17cc57fd-6c95-48b4-aba8-f00b486d98d5}" "_publcif_info_datablock.publ_exptl"
loop_
_publcif_info_cif.paper_type
 ?


_publcif_funding_html
;
;
